# Supplementary material for: The effect of biomass smoke exposure on quality-of-life among Ugandan patients treated for tuberculosis: A cross-sectional analysis
Source: PLOS Glob Public Health. 2024 Feb 8;4(2):e0002892. doi: 10.1371/journal.pgph.0002892 (PMC10852290; doi:10.1371/journal.pgph.0002892)
Supplement: S1 Data — (XLSX) [file pgph.0002892.s002.xlsx]

## Sheet: ALL data
record_id	sex	exp_cig	exp_pipe	exp_cigar	smoking years total	Date	Biomass exposure	pastbiomassyears	bioyears	incometime	wami_income	eq1	eq2	eq3	eq4	eq5	eq6	study_site	other_site	demodate	chart_date	tb_setting_all_d	tb_dx_time_period_d	age	height	weight	bmi	sex	mobilephone	contact	relationship	district	county	subcounty	village	parish	distance_km	demographics_complete	alive	date_death	reason_consent_declined	consent_read	consent_obtained	consent_complete	tb_setting_all___1	tb_setting_all___2	tb_setting_all___3	tb_setting_all___4	tb_multiple
JH003		0			0	2020-03-11	7	39	20	1	4000	1	1	2	2	1	60																												0	0	0	1	0
JH008		1			3	2020-02-15	7	36		1	7000	1	1	1	1	1	95																												0	0	0	1	0
JH023		0			0	2020-04-14	8	24		1	5000	1	1	1	1	1	95																												0	0	0	1	0
JH035		0			0	2020-08-08	8	30	15	1	5000	1	1	1	1	1	95																												0	0	0	1	0
JH044		0			0	2020-07-27	7	41		1	20000	1	1	1	1	1	99																												0	0	1	0	0
JH064		0			0	2020-01-20	7	24		1	3000	1	1	1	1	1	70																												0	0	1	0	0
JH069		0			0	2020-04-07	7	27	13	1	10	1	1	1	1	1	95																												0	0	1	0	0
JH099		0			0	2021-04-08	0			1	5000	1	1	1	1	1	85																												0	1	0	0	0
JH124		0			0	2020-05-05	8	16	15	1	10000	1	1	1	2	2	50																												0	1	0	0	1
JH129		0			0	2020-07-14	7	40		1	30000	1	1	1	1	1	70																												0	1	0	0	0
JH131		0			0	2020-05-16	7		45	1	5000	1	1	1	1	2	80																												1	0	0	0	0
JH136		0			0	2020-06-02	0	17		1	3000	1	1	1	1	1	95																												1	0	0	0	0
JH155		0			0	2020-08-18	0	15		2	12000	1	1	2	2	2	70																												0	1	0	0	0
JH161		1			5	2020-09-15	0	6		1	5000	1	1	1	1	1	95																												0	1	0	0	0
JH164		0			0	2020-07-27	7	12		1	20000	1	1	1	1	1	99																												1	0	0	0	0
JH191		1			32	2020-08-31	0	51		1	5000	1	1	2	2	2	55																												1	0	0	0	0
JH192		0			0	2020-09-10	7	30	2	3	1000000	1	1	1	2	2	80																												1	0	0	0	0
JH193		0			0	2020-09-16	0			1	2000	1	1	2	2	1	85																												1	0	0	0	0
JH201		0			0	2020-05-16	7		49	1	5000	1	1	1	1	1	97																												1	0	0	0	0
JH202		0			0	2020-06-10	0			3	600000	1	1	1	1	1	95																												1	0	0	0	0
KB007		0			0	2020-01-26	7	4	22	3	700000	1	1	1	1	1	95																												0	0	1	0	0
KB025		0			0	2020-07-15	0	30		1	7000	1	1	1	1	1	70																												0	0	1	0	0
KB028		1			35	2020-02-20	7		45	1	5000	1	1	1	1	1	80																												0	1	0	0	1
KB033		1			1	2020-03-13	7		25	1	3000	1	1	1	1	1	95																												0	1	0	0	0
KB048		0			0	2020-05-01	8	23	23	1	4000	1	1	1	1	1	95																												0	1	0	0	0
KB052		0			0	2020-04-27	8	5		1	20000	1	1	1	1	1	95																												1	0	0	0	0
KB072		0			0	2020-08-20	0	10		1	6000	1	1	1	1	1	95																												1	0	0	0	0
KB23		0			0	2020-07-24	2	12		3	460000	1	1	1	1	1	95																												0	0	1	0	0
KI056		0			0	2021-06-01	2	26	10	1	20000	1	1	1	1	1	95																												0	1	0	0	0
KI065		1			12	2021-06-01	0	36		1	20000	1	1	1	1	1	95																												0	1	0	0	0
KI083		1			5	2021-06-01	7	28		3	200000	1	1	1	1	1	95																												1	0	0	0	0
KI111		0			0	2021-06-02	0	32		1	5000	1	1	1	1	1	95																												1	0	0	0	1
KI123		0			0	2021-06-02	7	28	15	1	5000	1	1	1	2	1	70																												1	0	0	0	0
KI149		0			0	2021-06-04	8	51	1	1	10000	1	1	1	1	3	70																												0	0	1	0	1
KI150		1			23	2021-06-04	0	40		1	20000	1	1	1	1	1	90																												0	0	1	0	0
KI188		0			0	2021-06-07	0	37	27	1	3000	1	1	1	1	1	90																												1	0	0	0	0
KI200		0			0	2021-06-07	7		25	1	20000	1	1	1	1	1	70																												1	0	1	0	1
KI236		1	0	1	5	2021-06-09	1	23		1	5000	1	1	1	1	1	95																												0	1	0	0	0
KI244		0	0	1	6	2021-06-10	7	29		3	500000	1	1	1	1	1	100																												0	1	0	0	0
KI245		0			0	2021-06-10	0	51	40	3	99	1	1	1	1	1	80																												1	0	0	0	0
KI246		0			0	2021-06-10	7	28		3	200000	1	1	1	1	1	80																												1	0	0	0	0
KI254		0			0	2021-06-10	0	20		1	5000	1	1	1	1	1	95																												0	1	0	0	0
KI261		0			0	2021-06-10	0	33		1	99	1	1	1	1	1	100																												1	0	0	0	1
KI271		0			0	2021-06-10	8	38		1	5000	1	1	1	1	1	100																												1	0	0	0	0
KR001		1	1	0	2	2020-02-11	7			3	200000	1	1	1	2	2	40																												0	0	1	0	1
KR021		1			43	2020-03-03	7	12		2	80000	1	1	1	2	1	70																												0	0	1	0	1
KR022		0			0	2020-03-10	7	2		1	99	1	1	2	1	1	60																												0	0	1	0	1
KR031		0			0	2020-05-14	0	7		3	500000	1	1	1	1	1	100																												0	0	1	0	1
KR035		0			0	2020-05-07	8	6		1	99	1	1	1	1	1	90																												0	0	1	0	1
KR036		1			34	2020-08-04	0	10		1	10000	1	1	1	1	1	95																												0	0	1	0	1
KR038		1	0	1	45	2021-04-30	7	15		3	200000	1	1	1	1	1	80																												0	0	1	0	0
KR045		0			0	2020-07-30	7	2		3	99	1	1	1	1	1	95																												0	0	1	0	0
KR084		0			0	2020-02-06	7	20		3	99	1	1	1	1	1	95																												1	0	0	0	0
KR092		0			0	2020-03-17	7			3	600000	1	1	1	1	1	90																												1	0	0	0	0
KR113		0			0	2020-01-10	7	2		3	99	1	1	1	1	1	95																												0	1	0	0	0
KR127		1			15	2020-03-24	7	15		3	460000	1	1	1	1	1	65																												0	1	0	0	0
KR150		0			0	2020-08-25	0			3	800000	1	1	1	1	1	99																												1	0	0	0	0
KR152		0			0	2020-08-27	0	5		3	99	1	1	1	1	1	100																												1	0	0	0	0
KR158		0	0	1	1	2020-09-15	0	1		3	99	1	1	1	1	1	75																												1	0	0	0	0
KR160		0			0	2020-06-19	0			1	5000	1	1	1	1	1	50																												0	1	0	0	0
KR165		0			0	2020-06-09	0	2		3	500000	1	1	1	2	1	80																												0	1	0	0	0
KR170		0			0	2020-07-21	0			3	50000	1	1	2	1	1	60																												0	1	0	0	0
KR174		1			29	2020-08-24	0		5	1	40000	1	1	1	1	1	97																												0	1	0	0	0
KR182		0			0	2020-09-08	7		25	1	99	1	1	1	1	1	95																												1	1	0	0	0
KR244		0			0	2021-06-15	0	10		1	99	1	1	1	1	1	70																												0	0	1	0	0
KR260		0	0	1	5	2021-07-06	8	15	20	1	3000	1	1	2	2	2	70																												0	1	0	1	1
KR261			1	0	5	2021-07-06	7		35	1	15000	1	1	1	1	2	50																												0	0	0	1	0
KR280		0			0	2021-07-23	8		26	1	15000	1	1	1	1	1	97																												1	0	0	0	0
KR285		0			0	2021-06-01	0		40	1	99	1	1	1	1	1	90																												0	1	0	0	0
KR287		1			7	2021-06-24	0		5	1	99	1	1	1	1	1	95																												0	1	0	0	0
KR305		0	1	0	1	2021-06-04	0		13	1	99	1	1	1	2	1	90																												1	1	0	1	0
KR309		0			0	2021-07-27	8		15	1	99	1	1	2	2	2	85																												0	1	0	1	0
KR314		0			0	2021-07-05	7		5	1	99	1	1	1	1	1	95																												1	1	0	0	0
KR315		0			0	2021-07-06	7		16	1	99	1	1	1	1	1	80																												1	1	0	1	0
KR321		0			0	2021-07-13	0	25	20	1	99	1	1	1	1	1	95																												1	1	0	0	0
KT024		0			0	2021-04-12	0		23	1	5000	1	1	1	1	1	95																												0	0	0	1	0
kw001		1			14	2021-05-10	0	6		3	200000	1	2	2	2	2	70																												1	0	0	0	1
kw004		0			0	2021-05-10	7	1		1	99	1	1	1	1	2	85																												1	0	0	0	1
kw005		0			0	2021-05-10	7	2		3	150000	1	1	1	1	1	80																												1	0	0	0	0
kw006		0			0	2021-05-10	7	12	12	3	200000	1	1	1	1	2	80																												1	0	0	0	0
kw008		0			0	2021-05-10	0	3		3	200000	1	1	1	1	2	98																												1	0	0	0	1
kw009		0	1	0	5	2021-05-10	0	7		3	200000	1	1	1	1	1	90																												1	0	0	0	0
kw011		0			0	2021-05-10	12	30		3	500000	1	1	1	1	1	90																												1	0	0	0	0
kw021		0			0	2021-05-10	0	20		3	200000	1	1	1	1	2	95																												1	1	0	0	0
kw023		0			0	2021-05-10	7	30		3	300000	1	1	1	1	2	90																												1	1	0	0	0
kw028		0			0	2021-05-10	7	30		3	200000	1	1	1	1	1	100																												1	1	0	0	0
kw033		0			0	2021-05-10	0	15		3	300000	1	1	1	1	3	50																												0	0	1	0	0
kw040		0			0	2021-05-12	0	7		2	20000	1	1	1	1	1	90																												0	0	1	0	0
kw046		0			0	2021-05-12	0	29		3	300000	1	1	1	1	1	95																												0	0	1	0	0
kw050		1			6	2021-05-12	0	20		3	100000	1	1	1	1	2	85																												1	0	1	0	0
kw052		0			0	2021-05-12	0	10		3	250000	1	1	1	1	1	80																												0	1	0	0	0
kw053		0			0	2021-05-12	0	30		3	100000	1	1	1	1	2	80																												0	1	0	0	0
kw055		0			0	2021-05-12	0	30		3	400000	1	1	2	2	2	80																												0	1	0	0	0
kw056		0			0	2021-05-12	0	40		3	150000	1	1	1	1	1	99																												1	1	0	0	0
kw057		0			0	2021-05-12	7	40	20	3	150000	1	1	1	1	2	90																												0	1	0	0	0
kw059		0			0	2021-05-12	7	40		3	200000	1	1	1	1	2	95																												0	1	0	0	0
kw064		0			0	2021-05-12	7	50		1	10000	1	1	1	1	2	90																												0	1	0	0	0
MH025		0	1	0	2	2020-07-10	0			3	150000	1	1	1	1	1	90																												0	0	0	1	0
MH067		1	1	0	4	2020-07-16	7		4	3	100000	1	1	1	1	1	85																												1	0	0	0	0
MH070		0			0	2020-08-06	8	5		3	500000	1	1	1	1	1	95																												1	0	0	0	0
MH076		0			0	2020-09-01	0		45	3	150000	1	1	1	1	1	98																												1	0	0	0	0
MH083		1			10	2020-08-12	8		23	3	600000	1	1	2	1	1	70																												0	1	0	0	0
MH084		0			0	2020-08-25	7			1	7000	1	1	1	1	1	98																												0	1	0	0	0
MH089		0			0	2020-09-21	7		22	1	10000	1	1	2	1	1	70																												0	1	0	0	0
MH103		1			28	2020-05-08	8		20	3	100000	1	2	2	2	2	70																												1	0	0	0	0
MH105		0			0	2020-06-22	0		16	1	15000	1	1	1	1	1	95																												1	0	0	0	0
MH108		0			0	2020-05-12	12		12	3	600000	1	1	1	1	1	90																												0	1	0	0	0
MH112		0			0	2020-04-14	8		10	1	7000	1	1	1	1	1	95																												0	1	0	0	0
MH113		0			0	2020-05-07	8		25	3	120000	1	1	2	2	2	70																												0	1	0	0	0
MH117		0			0	2020-04-14	8		20	1	10000	1	1	1	1	1	95																												1	0	0	0	0
MH130		0			0	2020-03-17	7	5	12	1	20000	1	1	1	2	1	80																												1	0	0	0	0
MH139		0			0	2020-02-05	7			2	40000	1	1	1	1	1	90																												0	1	0	0	0
MH140		0			0	2020-02-04	7		20	2	20000	1	1	1	1	1	75																												0	1	0	0	0
ML001		0			0	2020-01-06	2	35		1	20000	1	1	1	1	1	98																												0	0	0	1	0
ML002		0	0	1	2	2020-03-02	7	26		1	5000	1	1	1	2	1	50																												0	0	0	1	0
ML011		0			0	2020-01-09	3	49		1	20000	1	1	1	1	1	98																												0	0	0	1	0
ML015		1	0	1	15	2020-01-13	7	41		1	10000	1	1	1	1	1	98																												0	0	0	1	0
ML039		0			0	2020-01-08	2	19		1	10000	1	1	1	1	1	98																												0	0	0	1	0
ML041		0			0	2020-04-02	7	25		1	4000	1	1	1	1	1	98																												0	0	0	1	0
ML042		0			0	2020-04-03	7	40		1	5000	1	1	1	1	1	98																												0	0	0	1	0
ML050		0			0	2020-04-20	8	20		1	5000	1	1	1	1	1	98																												0	0	0	1	0
ML054		0			0	2020-04-27	8			2	10	1	1	1	1	1	97																												0	0	0	1	0
ML056		1	0	1	22	2020-04-30	8	28		1	30000	1	1	1	1	1	95																												0	0	0	1	0
ML063		0			0	2020-05-03	8	30		3	600000	1	1	1	1	1	95																												0	0	0	1	0
ML066		1			1	2020-05-11	10	29		1	10000	1	1	1	1	1	95																												0	0	0	1	0
ML072		1	0	0	1	2020-05-14	2	25		1	20000	1	1	1	1	1	94																												0	0	0	1	0
ML080		0			0	2020-07-01	0	31		1	30000	1	1	1	1	1	90																												0	0	0	1	0
ML089		0			0	2020-07-09	0	36		1	10000	1	1	1	1	1	100																												0	0	0	1	1
ML092		0			0	2020-07-14	0	40		3	700000	1	1	1	1	1	96																												0	0	0	1	0
ML097		0			0	2020-07-20	0	61		1	30000	1	1	1	1	1	90																												0	0	0	1	0
ML099		1			5	2020-07-20	2	33	10	1	3000	1	1	1	1	1	70																												0	0	0	1	0
ML102		0			0	2020-07-22	7	36		1	20000	1	1	1	1	1	95																												0	0	0	1	0
ML106		0			0	2020-07-22	7	47		3	200000	1	1	1	1	1	90																												0	0	0	1	0
ML107		0			0	2020-07-22	0	39	35	1	2000	1	1	1	1	1	95																												0	0	0	1	0
ML118		0			0	2020-09-13	0	58		1	15000	1	1	1	1	2	70																												0	0	1	0	0
ML126		0			0	2020-09-17	0	19	3	1	30000	1	1	1	1	2	40																												0	0	1	0	0
ML215		0			0	2020-02-03	7	20		1	3000	1	1	1	1	1	70																												0	0	0	1	0
ML219		0			0	2020-02-10	7	19	5	1	5000	1	1	1	1	1	90																												0	0	0	1	0
ML224		1			3	2020-05-27	5	31		1	5000	1	1	1	1	2	90																												0	0	0	1	0
ML233		0			0	2020-07-29	10	29		3	300000	1	1	1	1	1	95																												0	0	0	1	0
ML238		0			0	2020-08-03	7	38		1	10000	1	1	1	1	2	90																												0	0	0	1	0
ML243		0			0	2020-06-28	0	28		1	10000	1	1	1	1	1	80																												0	0	1	0	0
ML248		0			0	2020-05-18	7	27		1	10000	1	1	1	1	1	98																												0	0	1	0	0
JH061		0			0	2020-09-02	0	60	40	3	100000	2	1	1	2	1	50																												0	0	0	1	0
JH076		1			27	2020-05-25	0	48	10	1	10000	2	1	1	2	1	60																												0	0	1	0	0
JH088		0			0	2020-02-07	7		5	1	5000	2	1	1	2	1	70																												0	1	0	0	0
JH092		0			0	2020-02-03	7	28	18	1	1000	2	1	1	1	1	80																												0	1	0	0	0
KB031		1			6	2020-02-07	7		22	1	6000	2	1	3	2	3	50																												0	1	0	0	0
KI001		0			0	2021-05-31	2		55	3	100000	2	1	2	2	2	50																												0	1	0	0	1
KI062		0			0	2021-06-01	7	22		3	99	2	1	2	2	1	50																												0	0	0	0	1
KI075		1			2	2021-06-01	0	55		3	200000	2	2	2	2	1	75																												0	1	0	0	0
KI176		0			0	2021-06-04	0	27		3	99	2	1	1	1	1	80																												0	1	0	0	0
KR033		0			0	2020-06-02	7	8		1	10000	2	1	1	1	1	70																												0	0	1	0	0
KR034		0			0	2020-05-28	2	4		1	99	2	1	1	1	1	60																												0	0	1	0	1
KR153		0			0	2020-08-31	8	19		3	99	2	1	1	2	1	60																												1	0	0	0	0
KR180		0			0	2020-09-15	0		10	1	20000	2	1	1	1	1	80																												1	1	0	0	0
KR225		1		1	22	2021-07-01	0		10	1	15000	2	1	2	2	1	70																												0	1	1	1	1
KR239		0			0	2021-06-03	0		28	1	99	2	2	2	1	2	50																												0	0	1	0	1
KR242		1	1	1	63	2021-06-22	8		40	1	99	2	1	3	2	2	40																												0	0	1	1	0
KR271		0			0	2021-06-11	7		20	1	99	2	1	2	2	3	70																												1	1	0	1	1
KR313		0			0	2021-07-27	0	25	20	1	99	2	1	1	1	1	80																												1	1	0	0	0
KT025		0			0	2021-04-12	0			1	7000	2	1	2	2	1	100																												0	1	0	0	1
kw041		0			0	2021-05-12	0	40	30	3	300000	2	1	1	2	2	70																												0	0	1	0	0
MH013		0			0	2020-04-16	8		4	1	8000	2	1	1	2	1	80																												0	0	0	1	1
MH099		1			32	2021-06-11	0	33	33	1	3000	2	1	1	2	1	40																												0	1	0	0	0
MH120		0			0	2020-01-10	7		23	1	4000	2	1	2	2	2	70																												1	0	0	0	0
ML084		0			0	2020-07-06	0	35		1	10000	2	1	2	1	2	70																												0	0	0	1	0
ML088		0			0	2020-07-09	0	27		1	20000	2	1	1	2	2	85																												0	0	0	1	0
ML112		0			0	2020-07-27	7	23	10	1	3000	2	1	1	1	2	60																												0	0	0	1	0
ML217		1	0	1	20	2020-02-05	7	36	6	1	30000	2	2	2	1	2	50																												0	0	0	1	0
ML237		0			0	2020-08-03	7	27		3	1500000	2	2	2	1	2	8																												0	0	0	1	0
KR220		0			0	2021-06-01	0		35	1	99	3	3	3	2	3	50																												1	0	0	0	0
KR290		0			0	2021-06-30	0		1	3	50000	3	3	3	3	3	40																												0	1	0	0	0
46	0				0	2021-06-01	0											5		2021-06-01	2021-06-01			24	161	40	15.4	0	1	1	5	Kampala	Rubaga	Kasubi	Nabulagala	Kasubi		2	1			1	1	2
46					0	2021-06-01	0																																						0	0	0	0
JH001	1				0	2020-03-31	7											1		2021-07-20	2020-03-31	4	2	26		55		1	1	0	5	Jinja	Buwenge	Buwenge	Kadima	Buwenge		2	1			1	1	2
JH001		1			3	2020-03-31	7	26		1	99																																		0	0	0	1	0
JH002	1				0	2020-02-19	7											1		2021-07-20	2020-02-19	4	1	22		55		1	0	1	5	Jinja	East	Walukuba	Kubiri	Masese		2	1		Treatment supporter not near the participant	0	0	2
JH003	0				0	2020-03-11	7											1		2021-07-20	2020-03-11	4	2	30	153	50	21.4	0	1	1	6	Iganga	KiguluSouth	Nakalama	Nakalama	Nakalama		2	1			1	1	2
JH004	0				0	2020-03-20	7											1		2021-07-20	2020-03-20	4	2	28	156	46	18.9	0	1	1	5	Jinja	Butembe	Busedde	Kisirira	Nabitambula		2	1		All available phone contacts are off	0	0	2
JH005	0				0	2020-02-28	7											1		2021-07-20	2020-02-28	4	3	22	150	48	21.3	0	1	1	6	Buikwe	Njeru	Njeru	Kasanga	Mbiko		2	0	2020-05-06		0	0	2
JH006	0				0	2020-05-18	0											1		2021-07-20	2020-05-18	4	2	44	161	48	18.5	0	1	1	5	Jinja	Butembe	Mafubira	Matala	Butiki		2	1			1	1	2
JH006		0	1	0	10	2020-05-18	7	60		3	99																																		0	0	0	1	0
JH007	1				0	2020-03-09	7											1		2021-07-20	2020-03-09	4	1	81	167	52	18.6	1	1	1	5	Kayunga	Bbale	Kayonza	Namatogonya	Nakujesa		2	0	2020-04-14		0	0	2
JH008	1				0	2020-02-15	7											1		2021-07-20	2020-02-15	4	1	36	151	47	20.6	1	1	1	5	Jinja	Maweto	Kakira	Kakagwa	Kabede		2	1			1	1	2
JH009	0				0	2020-02-17	7											1		2021-07-20	2020-02-17	4	1	30				0	0	1	3	Iganga	Iganga	Magada	Magada	Magada		2	1		Available phone contact is off	0	0	2
JH010	1				0	2020-04-20	8											1		2021-07-20	2020-04-20	4	2	25		40		1	0	1	5	Jinja	Mafubira	Wakitaka	Wakitaka	Wakitaka		2	1		Participant far from the treatment supporter	0	0	2
JH011	0				0	2020-04-04	7											1		2021-07-20	2020-04-04	4	2	52				0	0	1	5	Buikwe	Buikwe	Njeru	Nakibizi	Mbiiko		2	1		Available phone contact is off	0	0	2
JH0112	1				0	2020-08-25	0											1		2021-07-22	2020-08-25	3	2	26		35		1	1	1	5	Jinja	Mafubira	Buwenda	Butiki	Buwenda		2	1			1	1	2
JH0112		0			0	2020-08-25	0		12	1	7000																																		0	0	1	0	0
JH012	1				0	2020-04-08	7											1		2021-07-20	2020-04-08	4	2	45		50		1	1	1	5	Jinja	Mafubira	Mafubira	Kyamagwa	Mafubira		2	0	2021-07-16		0	0	2
JH013	1				0	2020-05-16	7											1		2021-07-20	2020-05-16	4	2	65		60		1	1	1	5	Jinja	Kagoma	Kitanaba	Mpungwe	Mpungwe		2	0	2021-07-06				2
JH014	1				0	2020-06-26	7											1		2021-07-20	2020-06-26	4	2	35		40		1	1	1	5	Buikwe	Buikwe	Wakisi	Kirugu	Namalenga		2	0	2021-04-21				2
JH015	0				0	2020-04-18	8											1		2021-07-20	2020-04-18	4	2	39		42		0	1	1	5	Jinja	Walukuba	Masese	JMC	Masese		2	1			1	1	2
JH015		1			25	2020-04-18	8	40		3	99																																		0	0	0	1	0
JH016	1				0	2020-06-29	7											1		2021-07-20	2020-06-29	4	3	40	157	40	16.2	1	1	1	5	Iganga	Nakigo	Wayilama	Kakongo	Wayilama		2	1		All available phone contacts are off	0	0	2
JH017	1				0	2020-05-17	7											1		2021-07-20	2020-05-17	4	2	44				1	1	0		Mayuge	Mayuge	Magamaga	Magamaga	Magamaga		2	1			1	1	2
JH017		0			0	2020-05-17	7	44		3	400000																																		0	0	0	1	0
JH018	1				0	2020-06-06	7											1		2021-07-20	2020-06-06	4	2	34				1	0	1	5	Iganga	Kigulu	Nakalama	Nampirika	Nakalama		2	0	2020-07-10				2
JH019	0				0	2020-06-11	7											1		2021-07-20	2020-06-11	4	2	27				0	1	1	5	Jinja	Jinja	Jinja	Wanyama	Jinja		2	1		Treatment supporter no longer in contact with the participant	0	0	2
JH020	0				0	2020-06-09	0											1		2021-07-20	2020-06-09	4	2	30		45		0	0	1	5	Jinja	Bugembe	Bugembe	Bugembe	Bugembe		2	1		There are no contacts indicated	0	0	2
JH020					0	2020-06-09	0																																						0	0	0	0
JH021	0				0	2020-04-24	8											1		2021-07-21	2020-04-24	4	2	39		32		0	0	1	5	Jinja	Jinja	Walukuba	Masese1	Masese		2	1			1	1	2
JH021		1			8	2020-04-24	8	24		1	5000																																		0	0	0	1	0
JH022	1				0	2020-04-25	8											1		2021-07-21	2020-04-25	4	2	82		40		1	1	1	5	Mayuge	Mayuge	Watambogwe	Wayina	Luyolole		2	1		All available phone contacts are off	0	0	2
JH023	1				0	2020-04-14	8											1		2021-07-21	2020-04-14	4	2	29		49		1	1	1	5	Jinja	Butagaya	Butagaya	Namagera	Butagaya		2	1			1	1	2
JH024	1				0	2020-04-05	7											1		2021-07-21	2020-04-05	4	1	37		62		1	1	1	5	Jinja	Butembe	Mafubira	Zone B	Mafubira		2	0	2020-08-12				2
JH025	0				0	2020-06-24	7											1		2021-07-21	2020-06-24	4	2	30				0	0	1	5	Jinja	Butagaya	Butagaya	Mabira	Namagera		2	1			1	1	2
JH025		0			0	2020-06-24	7	31		3	99																																		0	0	0	1	0
JH026	0				0	2020-05-30	7											1		2021-07-21	2020-05-30	4	2	40		38		0	0	1	5	Jinja	Mafubira	Buwenda	Buwenda	Buwenda		2	1			1	1	2
JH026		0			0	2020-05-30	0		30	3	99																																		0	0	0	1	0
JH027	1				0	2020-05-18	0											1		2021-07-21	2020-05-18	4	2	26		52		1	0	0		Jinja	Masese	Walukuda	Masese	Masese		2	1		No phone contact available	0	0	2
JH028	1				0	2020-09-24	0											1		2021-07-21	2020-09-24	4	3	57		57		1	0	1	7	Buikwe	Buikwe	Buikwe	Buloba	Buloba		2	1			1	1	2
JH028		1			40	2020-09-24	0	50		3	99																																		0	0	0	1	0
JH029	0				0	2020-07-17	7											1		2021-07-21	2020-07-17	4	3	19		41		0	0	1	7	Kayunga	Nazigo	Nateeta	Kiyara	Nateeta		2	1		Available phone contact is off	0	0	2
JH030	0				0	2020-09-01	8											1		2021-07-21	2020-09-01	4	3	20		40		0	1	1	5	Kayunga	Nazigo	Nazi seeta	Nakiluba	Nazi seeta		2	1		All available phone contacts are off	0	0	2
JH031	1				0	2020-07-08	0											1		2021-07-21	2020-07-08	4	3	60		52		1	0	1	5	Jinja	Budondo	Nawangoma	Lukolo west	Nawangoma		2	1			1	1	2
JH031		1			20	2020-07-08	0		10	1	2000																																		0	0	0	1	0
JH032	0				0	2020-08-23	8											1		2021-07-21	2020-08-23	4	3	45		35		0	0	1	5	Iganga	Nakigo	Nakigo	Kiwoyo	Nakigo		2	1		Available phone contact is off	0	0	2
JH033	1				0	2020-09-17	0											1		2021-07-21	2020-09-17	4	3	33		52		1	1	1	5	Jinja	Mafubira	Mafubira	Mafubira	Mafubira		2	1		Available phone contact is off	0	0	2
JH034	1				0	2020-08-24	0											1		2021-07-21	2020-08-24	4	3	32		55		1	0	1	5	Namutumba	Kagulu	Kagulu	Kagulu	Kagulu		2	1		Available phone contact is off	0	0	2
JH035	0				0	2020-08-08	8											1		2021-07-21	2020-08-08	4	3	30		48		0	1	1	5	Buikwe	Buyugwe	Nyenga	Kikondo	Nyenga		2	1			1	1	2
JH036	0				0	2020-08-10	8											1		2021-07-21	2020-08-10	4	3	35		52		0	1	1	5	Jinja	Mafubira	Mafubira	Kyamagwa	Mafubira		2	0	2021-04-13		0		2
JH037	0				0	2020-08-23	8											1		2021-07-21	2020-08-23	4	3	50		49		0	1	1	5	Jinja	Mafubira	Mafubira	Mafubira	Mafubira		2	1			1	1	2
JH037		0			0	2020-08-23	8	50	39	3	99																																		0	0	0	1	0
JH038	0				0	2020-08-03	7											1		2021-07-21	2020-08-03	4	3	45		71		0	1	1	5	Jinja	Jinja	Kakira	Wairaka	Kakira		2	1			1	1	2
JH038		0	1	0	6	2020-08-03	0	20		1	5000																																		0	0	0	1	0
JH039	0				0	2021-07-31	7											1		2021-07-21	2021-07-31	4	3	40		40		0	0	1	5	Mukono	Kangulumira	Kayunga	Kavule	Kayunga		2						0
JH040	0				0	2020-07-07	0											1		2021-07-21	2020-07-07	4	3	19		35		0	1	1	5	Jinja	Mpumude	Mpumude	Kamuli Rd	Mpumude		2	0	2021-05-12				2
JH041	0				0	2020-09-28	0											1		2021-07-21	2020-09-28	4	3	40				0	1	1	5	Jinja	Budondo	Ivunamba	Kivubuka	Ivunamba		2	1			1	1	2
JH041		0			0	2020-09-28	0	40	30	1	4000																																		0	0	0	1	0
JH042	1				0	2020-08-08	0											1		2021-07-21	2020-08-08	4	3	55		55		1	1	1	5	Jinja	Wairaka	Wairaka	Kakira	Wairaka		2	1			1	1	2
JH042		1			10	2020-08-08	0	30		1	99																																		1	0	0	1	0
JH043	1				0	2020-04-20	8											1		2021-07-21	2020-04-20	3	2	50		69		1	1	1	5	Buikwe	Njeru	Njeru west	Namwezi	Njeru		2	0	2020-08-07		0	0	2
JH044	1				0	2020-07-27	0											1		2021-07-21	2020-07-27	3	2	40		53		1	1	1	5	Jinja	Mafubira	Mafubira	Mafubira	Mafubira		2	1			1	1	2
JH045	0				0	2020-08-20	8											1		2021-07-21	2020-08-20	3	2	37		50		0	1	0		Jinja	Mafubira	Buwekula	Wakita	Buwekula		2	1			1	1	2
JH045		0	1	0	3	2020-08-20	0	37		1	3000																																		0	0	1	0	0
JH046	0				0	2020-08-27	0											1		2021-07-21	2020-08-27	4	2	28		60		0	1	1	5	Jinja	Walukuba	Masese	Masese	Masese		2	1			1	1	2
JH046		0			0	2020-08-27	7	29	15	1	99																																		0	0	1	0	0
JH047	0				0	2020-07-20	7											5		2021-07-21	2020-07-20	3	2	56		82		0	1	1	5	Buikwe	Wakisi	Wakisi	Kilugu	Nakalanga		2	1			1	1	2
JH047		0			0	2020-07-20	7	56	30	3	50000																																		0	0	1	0	0
JH048	1				0	2020-07-21	0											1		2021-07-21	2020-07-21	3	2	40		45		1	0	1	5	Jinja	Mafubira	Mafubira	Kayunga	Butembe		2	1		Available phone contact is off	0	0	2
JH049	0				0	2020-09-02	8											1		2021-07-21	2020-09-02	3	3	36		73		0	1	1	5	Buvuma	Kibibi	Kibibi	Kibibi	Kibibi		2	1		Available phone contact doesn't know the participant	0	0	2
JH050	1				0	2020-02-03	7											1		2021-07-21	2020-02-03	3	1	40				1	0	1	5	Buikwe	Njeru	Njeru TC	Kyabagu zone	Mbiko		2	1			1	1	2
JH050		0			0	2020-02-03	7	50		1	20000																																		0	0	1	0	1
JH051	0				0	2020-02-12	7											1		2021-07-21	2020-02-12	3	1	30				0	1	1	5	Jinja	JinjaEast	Walukuba	Mailo mbili	Masese Div		2	1			1	1	2
JH051		0			0	2020-02-12	7	31	20	1	99																																		0	0	1	0	0
JH052	1				0	2020-03-16	7											1		2021-07-21	2020-03-16	3	1	39		51		1	1	0		Buikwe	Njeru	Nyenga	Tongolo	Kikondo		2	1			1	1	2
JH052		1			20	2020-03-16	7	40		1	99																																		0	0	1	0	1
JH053	0				0	2020-02-20	7											1		2021-07-21	2020-02-20	3	1	22		50		0	1	1	5	Buikwe	Mbiiko	Njeru	Namuwaya	Mbiiko		2	1			1	1	2
JH053		1			4	2020-02-20	7	29		1	5000																																		0	0	1	0	0
JH054	1				0	2020-01-24	7											1		2021-07-21	2020-01-24	3	1	50	161	47		1	1	1	5	Kayungu	Ntenjeru	Kangulumira	Seeta Nyinze	Nakirubi		2	0	2021-04-27				2
JH055	0				0	2020-02-28	7											1		2021-07-21	2020-02-28	3	1	29	157	42		0	1	1	5	Buikwe	Buikwe	Najjemba	Kitigoma	Kitigoma		2	1		Participant no longer in contact with the treatment supporter	0	0	2
JH056	1				0	2020-03-02	7											1		2021-07-21	2020-03-02	3	1	39		53		1	1	1	7	Jinja	JinjaWest	Mpumudde	Kimaka	Mpumuire		2						0
JH057	1				0	2020-02-19	7											1		2021-07-21	2020-02-19	3	1	34		50		1	1	1	5	Jinja	JinjaWest	Madhivani	Madhivani	NA		2						0
JH058	1				0	2020-03-09	7											1		2021-07-21	2020-03-09	3	1	46		64		1	1	1	5	Buikwe	Njeru	Njeru TC	Ntinda zone	Nakibizi		2						0
JH059	1				0	2020-03-03	7											1		2021-07-22	2020-03-03	3	1	22		62		1	1	1	5	Jinja	Jinja	JCD	Spear road	NA		2	1			1	1	2
JH059		0			0	2020-03-03	7	20		1	70000																																		0	0	1	0	0
JH060	1				0	2020-09-28	0											1		2021-07-21	2020-09-28	4	3	49		35		1	1	1	5	Mayuge	Watambogwe	Lugolore	Lugolore	Lugolore		2	1		All available phone contacts are off	0	0	2
JH061	0				0	2020-09-02	8											1		2021-07-22	2020-09-02	4	3	56		72		0	0	1	5	Jinja	Buwenge	Magamaga	Muguluka	Magamaga		2	1			1	1	2
JH062	0				0	2020-02-06	7											1		2021-07-22	2020-02-06	3	1	24		48		0	1	1	5	Jinja	Butembe	Butembe TC	East zone	Gabula		2	1			1	1	2
JH062		0			0	2020-02-06	7	27		1	10000																																		0	0	1	0	0
JH063	1				0	2020-09-04	7											1		2021-07-22	2020-09-04	4	3	60		38		1	1	1	5	Buikwe	Nyenga	Nyenga	Kigobe	Nyenga		2	1			1	1	2
JH064	1				0	2020-01-20	7											1		2021-07-22	2020-01-20	3	1	23		48		1	1	1	5	Jinja	Kagoma	Budondo	Nsuba	Nalongoma		2	1			1	1	2
JH065	1				0	2020-06-24	7											1		2021-07-22	2020-06-24	4	2	30				1	1	1	5	Luka	South	Waibuga	Bulanga	Walibo		2	1			1	1	2
JH065		0			0	2020-06-24	7	30		3	99																																		0	0	0	1	0
JH066	1				0	2020-05-07	8											1		2021-07-22	2020-05-07	3	1	26		48		1	1	1	5	Iganga	Kigulu	Nakigo	Bosobi	Nakitabi		2	1			1	1	2
JH066		0			0	2020-05-07	8	27		3	200000																																		0	0	1	0	0
JH067	1				0	2020-08-26	0											1		2021-07-22	2020-08-26	4	3	19				1	1	1	5	Iganga	Municipality	Northern division	Mutukula	Nkatu		2	1		Treatment supporter far from the participant	0	0	2
JH068	1				0	2020-05-11	12											1		2021-07-22	2020-05-11	3	1	50		72		1	1	1	5	Namutumba	Busiki	Mazuba	Irondo	Nabinyonyi		2	1			1	1	2
JH068		0			0	2020-05-11	12		35	3	99																																		0	0	1	0	0
JH069	0				0	2020-04-07	7											1		2021-07-22	2020-04-07	3	1	26				0	1	1	5	Buikwe	Njeru	Najembe	Kitigoma	Kiryante		2	1			1	1	2
JH070	0				0	2020-07-13	0											1		2021-07-22	2020-07-13	3	1	54	149	44	19.8	0	0	1	5	Jinja	JinjaEast	Walukuba	Masese 3	Walukuba		2	1		Available phone contact doesn't know the participant	0	0	2
JH071	0				0	2020-06-09	0											1		2021-07-22	2020-06-09	3	1	56	151	44	19.3	0	1	1	5	Jinja	JinaEast	Walukuba	Kisima	Kisima		2	1			1	1	2
JH071		0			0	2020-06-09	0	35		1	99																																		0	0	1	0	0
JH072	0				0	2020-06-25	0											1		2021-07-22	2020-06-25	3	1	56	165	56	20.6	0	1	1	5	Buikwe	Njeru	Njeru	Nakibizi	Njeru		2	1			1	1	2
JH072		0			0	2020-06-25	7	56	30	3	99																																		0	0	1	0	0
JH073	1				0	2020-05-05	8											1		2021-07-22	2020-05-05	3	1	36	151	47	20.6	1	1	1	5	Jinja	Maweto	Kakira	Kakaawa	Kabede kakongwa		2	1			1	1	2
JH073		1			4	2020-05-05	8		20	3	100000																																		0	0	1	0	0
JH074	1				0	2020-05-05	8											1		2021-07-22	2020-05-05	3	2	26	172	65	22	1	1	1	5	Jinja	Butembe	Mafubira	Wanyange	Wanyange		2						0
JH075	0				0	2020-06-04	0											1		2021-07-22	2020-06-04	3	2	28	156	51	21	0	1	1	7	Buikwe	Njeru	Nyenga	Butema	Buziika		2	1		Available phone contact is off	0	0	2
JH076	1				0	2020-05-25	0											1		2021-07-22	2020-05-25	3	2	47		63		1	1	1	5	Jinja	Mafubira	Mafubira	Wakitaka	Wakitaka		2	1			1	1	2
JH077	1				0	2020-09-03	0											1		2021-07-22	2020-09-03	3	2	27		52		1	1	1	5	Buikwe	Njeru	Bujowali	Bujowali	Bujowali		2	1		Available phone contact doesn't know the participant	0	0	2
JH078	0				0	2020-05-14	7											1		2021-07-22	2020-05-14	3	2	25		52		0	1	1	5	Jinja	NA	NA	Kyamagwa	NA		2	1		All available phone contacts are off	0	0	2
JH079	0				0	2020-07-06	7											1		2021-07-22	2020-07-06	3	2	22		40		0	1	1	5	Jinja	Mafubira	Wanyange	Wanyange	Wanyange		2	1		Available phone contact is off	0	0	2
JH080	0				0	2020-01-12	7											1		2021-07-22	2020-01-12	2	1	45	151	50	21.9	0	1	1	5	Jinja	Kagoma	Buwenge	Kyelinda	Kamwanyi		2	1			1	1	2
JH080		0			0	2020-01-12	7	46	30	3	60000																																		0	1	0	0	0
JH081	0				0	2020-01-03	2											1		2021-07-22	2020-01-03	2	1	24				0	1	1	5	Jinja	Butembe	Mafubira	Musima	Buwekula		2	1		Available phone contact doesn't know the participant	0	0	2
JH082	1				0	2020-01-15	7											1		2021-07-22	2020-01-15	2	1	25		56		1	0	1	5	Jinja	Municipality	Central division	Nile	Old boma		2	1			1	1	2
JH082		1			10	2020-01-15	7	31		1	3000																																		0	1	0	0	0
JH083	1				0	2020-01-03	2											1		2021-07-22	2020-01-03	2	1	46		86		1	1	1	5	Buikwe	Buikwe	Njeru	Nakibizi	Njeru		2	1			1	1	2
JH083		0			0	2020-01-03	2	48		1	5000																																		0	1	0	0	0
JH084	0				0	2020-01-16	7											1		2021-07-22	2020-01-16	2	1	42		58		0	1	1	5	Kayunga	Ntenjeru	Kangulumira	Bukeka	Kawonga		2						0
JH085	1				0	2020-01-10	7											1		2021-07-22	2020-01-10	2	1	27		63		1	1	1	5	Kayunga	Ntenjeru	Kangulumira	Kangulumira	Kangulumira		2						0
JH086	1				0	2020-01-10	7											1		2021-07-22	2020-01-10	2	1	24	59	178	511.3	1	1	1	5	Jinja	Butembe	Mafubira	Kyamagwa	Mafubira		2	1			1	1	2
JH086		0			0	2020-01-10	7	20		3	99																																		0	1	0	0	0
JH087	0				0	2020-02-03	7											1		2021-07-22	2020-02-03	2	1	60	145	53	25.2	0	1	1	5	Jinja	Kagoma	Budondo	Buyala	Namizi		2	0	2020-02-22				2
JH088	1				0	2020-02-07	7											1		2021-07-22	2020-02-07	2	1	25		55		1	1	1	5	Buikwe	Nyenga	Nyenga	Tongolo	Tongolo		2	1			1	1	2
JH089	1				0	2020-02-07	7											1		2021-07-22	2020-02-07	2	1	60		48		1	1	1	5	Iganga	Nakalama	Nakalama	Nampirika	Nampirika		2	1		Available phone contact is off	0	0	2
JH090	1				0	2020-02-03	7											1		2021-07-22	2020-02-03	2	1	36		63		1	1	1	5	Jinja	Municipality	Central division	Iganga Rd	Iganga Rd		2	1		Available phone contact is off	0	0	2
JH091	0				0	2020-02-03	7											1		2021-07-22	2020-02-03	2	1	57	161	55	21.2	0	1	1	7	Jinja	Municipality	Central division	Magwa	Magwa		2	1		Available phone contact is off	0	0	2
JH092	0				0	2020-02-03	7											1		2021-07-22	2020-02-03	2	1	29		45		0	1	1	5	Buikwe	Njeru	Njeru	Nile	Nile		2	1			1	1	2
JH093	0				0	2020-03-16	7											1		2021-07-22	2020-03-16	2	1	25				0	1	0		Jinja	Butembe	Bugembe	Budumbuli	Bugembe		2	1		Treatment supporter doesn't know the participant	0	0	2
JH094	0				0	2020-03-08	7											1		2021-07-22	2020-03-08	2	1	32	170	43	14.9	0	1	1	5	Jinja	Municipality	Walukuba	Danida	Walukuba		2	1			1	1	2
JH094		0			0	2020-03-08	7		10	1	5000																																		0	1	0	0	0
JH095	1				0	2020-03-09	7											1		2021-07-22	2020-03-09	2	1	43	173	48	16	1	1	1	5	Jinja	Municipality	Walukuba	Masese 1	Walukuba		2	1			1	1	2
JH095		0			0	2020-03-09	7	30		3	99																																		0	1	0	0	0
JH096	1				0	2020-03-01	7											1		2021-07-22	2020-03-01	2	1	41		45		1	0	1	5	Jinja	Butembe	Bugembe	Budhumbuli	Budhumbuli		2	0	2020-05-13		0	0	2
JH097	1				0	2020-03-11	7											1		2021-07-22	2020-03-11	2	1	43		57		1	1	1	5	Jinja	Municipality	Central division	Main street	Lhokale		2	1		All available contacts are off	0	0	2
JH097		0			0	2020-03-11	7	47		3	70000																																		0	1	0	0	0
JH098	1				0	2020-04-14	8											1		2021-07-22	2020-04-14	2	1	32	176	60	19.4	1	1	1	6	Jinja	Butembe	Mafubira	Namulesa	Mafubira		2	1		Available phone contacts are off	0	0	2
JH099	1				0	2021-04-08	0											1		2021-07-22	2021-04-08	2	1	21		54		1	1	1	5	Buikwe	Njeru	Njeru	Kyabagu	Mbiko		2	1			1	1	2
JH100	1				0	2021-04-22	7											1		2021-07-22	2021-04-22	2	1	47	174	60	19.8	1	1	1	5	Jinja	Butembe	Bugembe	Bugembe	Bugembe		2	1			1	1	2
JH100		0			0	2021-04-22	0			1	10000																																		0	1	0	0	1
JH101	0				0	2020-04-01	7											1		2021-07-22	2020-04-01	2	1	50		49		0	0	1	5	Kayunga	Ntenfa	Kangulumira	Mbulakabi	Nakatundu		2	1		Available phone contacts are off	0	0	2
JH101		0			0	2020-04-01	7	4		1	20000																																		0	1	0	0	0
JH102	1				0	2020-04-01	7											1		2021-07-22	2020-04-01	2	1	18		57		1	1	1	5	Jinja	Butembe	Mafubira	Kyamagwa	Mafubira		2	1		Patient far from the supporter	0	0	2
JH103	1				0	2020-04-03	7											1		2021-07-22	2020-04-03	2	1	24		62		1	1	1	5	Jinja	West	Mpumude	Mpumude	Mpumude		2	1			1	1	2
JH103		0			0	2020-04-03	7	4		3	500000																																		0	1	0	0	0
JH104	0				0	2020-04-07	7											1		2021-07-22	2020-04-07	2	1	33		58		0	1	1	5	Bugiri	Bukooli	Koole	Katala	Busowa		2	1			1	1	2
JH104		0			0	2020-04-07	7	22	22	3	1200000																																		0	1	0	0	0
JH105	1				0	2020-04-04	7											1		2021-07-22	2020-04-04	2	1	55		40		1	0	1	5	Jinja	Kagoma	Buyengo	Rwanyama	Bulugo		2	1		Phone number not available	0	0	2
JH106	1				0	2020-05-20	7											1		2021-07-22	2020-05-20	2	1	52	170	44	15.2	1	1	1	5	Jinja	Butembe	Mafubira	Wakalenge	Buwenda		2	1			1	1	2
JH106		1			20	2020-05-20	0		40	1	5000																																		0	1	0	0	0
JH107	1				0	2020-05-11	12											1		2021-07-22	2020-05-11	2	1	28	178	40	12.6	1	1	1	5	Jinja	Butembe	Bugembe	Buduubuli	Bugembe		2	1		Wrong number	0	0	2
JH108	0				0	2020-05-20	0											1		2021-07-22	2020-05-20	2	1	29		55		0	1	1	5	Jinja	Njeru	Njeru	Nakibizi	Nakibizi		2	1			1	1	2
JH108		0			0	2020-05-20	2	21		3	600000																																		0	1	0	0	0
JH109	1				0	2020-05-04	8											1		2021-07-22	2020-05-04	2	1	40	170	57	19.7	1	0	1	5	Mayuge	Bunya	Nalongo	Bwonda	Bwonda		2	1			1	1	2
JH109		0			0	2020-05-04	8			1	10000																																		0	1	0	0	0
JH110	0				0	2020-05-26	7											1		2021-07-22	2020-05-26	2	1	36	155	40	16.6	0	1	1	5	Jinja	Kagoma	Budondo	Bwaase	Kibibi		2	1		Telephone number is kindly switched off	0	0	2
JH111	0				0	2020-08-18	0											1		2021-07-22	2020-08-18	3	3	20		47		0	1	1	5	Jinja	JinjaCentral	Jinja Central	Alidina	Alidina		2	1			0	0	2
JH112	1				0	2021-07-12	0											1		2021-09-27	2021-07-12	4	4	40		43		1	1	1	5	Jinja	Mafubira	Mafubira	Mafubira	Mafubira		2						0
JH113	0				0	2020-09-03	0											1		2021-07-22	2020-09-03	3	3	38		67		0	1	1	5	Buikwe	Wakisi	Naminya	Naminyi	Naminyi		2	1			1	1	2
JH113		0			0	2020-09-03	0	28	28	3	500000																																		0	0	1	0	0
JH114	0				0	2020-08-06	8											1		2021-07-22	2020-08-06	3	3	26		57		0	1	1	5	Buikwe	Ntongolo	Ntongolo	Kikondo	Ntongolo		2	1		The first number the owner claims that he doesn't know the Patient While the other one not available at the moment	0	0	2
JH115	1				0	2020-09-03	12											1		2021-07-22	2020-09-03	3	3	38		59		1	1	1	5	Jinja	Walukuba	Walukuba	Maternity village	Walukuba		2	1		Telephone contacts not available	0	0	2
JH116	1				0	2020-04-15	8											1		2021-07-22	2020-04-15	1	2	56		49		1	1	1	5	Luuka	Bukoma	Bukyangwa	Bukyangwa	Bukyangwa		2	1		Numbers am trying to call cannot be reached at this time	0	0	2
JH117	1				0	2020-04-17	8											1		2021-07-22	2020-04-17	1	2	25		62		1	1	1	5	Buikwe	Wakisi	Naminya	Naminya	Naminya		2	1			1	1	2
JH117		0			0	2020-04-17	8	12	14	1	5000																																		1	0	0	0	0
JH118	1				0	2020-04-14	8											1		2021-07-22	2020-04-14	3	2	35		42		1	1	1	5	Buikwe	Njeru	Njeru	Nakibizzi	Nakibizzi		2	1		Contact not available on this network	0	0	2
JH119	1				0	2020-05-12	12											1		2021-07-22	2020-05-12	1	2	23		50		1	1	1	5	Jinja	Walukuba	Masese	Masese	Masese		2	1			1	1	2
JH119		0			0	2020-05-12	12		10	1	2000																																		1	0	0	0	0
JH120	1				0	2020-05-26	0											1		2021-07-22	2020-05-26	3	2	25		54		1	0	1	5	Jinja	JMC	NA	NA	NA		2	1		Phone contacts are absent	0	0	2
JH121	1				0	2020-05-27	0											1		2021-07-22	2020-05-27	2	1	40		54		1	1	1	5	Jinja	East	Walukuba	Church zone	Masese		2	1		Patient declined to consent for an interview	0	0	2
JH122	1				0	2020-05-29	7											1		2021-07-22	2020-05-29	2	1	35				1	1	1	5	Iganga	Iganga	Buyonga	Idudi	Idudi		2	1		Supporter too far from the Patient	0	0	2
JH123	1				0	2020-05-09	8											1		2021-07-22	2020-05-09	2	1	54		61		1	1	1	5	Jinja	Butembe	Mafubira	Nakanyonyi	Wanyange		2	1			1	1	2
JH123		1			35	2020-05-09	8	40		3	800000																																		0	1	0	0	0
JH124	0				0	2020-05-05	8											1		2021-07-22	2020-05-05	2	1	20		42		0	1	1	5	Kayunga	Bbale	Kayonza	Kitwe	Kitwe		2	1			1	1	2
JH125	0				0	2020-07-14	0											1		2021-07-22	2020-07-14	2	1	28		40		0	0	1	5	Buikwe	Njeru	Njeru	Konko	Nakibizi		2	1			1	1	2
JH125		0			0	2020-07-14	7		20	1	7000																																		0	1	0	0	0
JH126	0				0	2020-07-27	7											1		2021-07-22	2020-07-27	2	1	43		49		0	1	1	5	Jinja	Butembe	Kakira	Wall fare	Kakira		2	1			1	1	2
JH126		0			0	2020-07-27	0	27		1	20000																																		0	1	0	0	0
JH127	1				0	2020-07-17	7											1		2021-07-22	2020-07-17	2	1	44	180	46	14.2	1	0	1	5	Luuka	South	Irongo	Nawanyago	Nawanyago		2	1		Number I have called is not available on the MTN network	0	0	2
JH128	0				0	2020-07-14	7											1		2021-07-22	2020-07-14	2	1	28		59		0	1	1	5	Kamuli	Buzanya	Wakole	Luzinga	Luzinga		2	1		Phone numbers are not available	0	0	2
JH129	1				0	2020-07-14	7											1		2021-07-22	2020-07-14	2	1	55	170	64	22.1	1	1	1	5	Jinja	Butembe	Bugembe	Commercial zone	Budumbuli		2	1			1	1	2
JH130	0				0	2020-07-21	7											1		2021-07-22	2020-07-21	2	1	52	153	40	17.1	0	1	1	5	Jinja	Butembe	Mafubira	Wakitaka	Mafubira		2	1			1	1	2
JH130		0			0	2020-07-21	7		45	1	2000																																		0	1	0	0	0
JH131	1				0	2020-05-16	7											1		2021-07-22	2020-05-16	1	2	55		56		1	1	1	5	Jinja	Walukuba	Masese	Masese 1	Masese		2	1			1	1	2
JH132	0				0	2020-05-17	0											1		2021-07-22	2020-05-17	1	2	43		35		0	1	1	5	Kayunga	Kangulumira	Nakatundu	Kisega	Nakatunda		2	1		Wrong number and the MTN line is not available on the network	0	0	2
JH133	1				0	2020-05-25	1											1		2021-07-22	2020-05-25	1	2	42		71		1	1	1	5	Buikwe	Buikwe	Kitazzi	Kasubi	Kasubi		2	1		Numbers cannot reached be reached at this time	0	0	2
JH134	0				0	2020-05-26	0											1		2021-07-22	2020-05-26	1	2	22		60		0	1	1	5	Buikwe	Njeru	Njeru	Kyabaggo	Njeru		2	1		Contact didn't pick up her phone	0	0	2
JH135	0				0	2020-06-02	7											1		2021-07-22	2020-06-02	1	2	19		37		0	1	1	5	Jinja	Mafubira	Wanyange	Wanyange hill	Wanyange		2	1		Patient far from the supporter	0	0	2
JH136	0				0	2020-06-02	8											1		2021-07-22	2020-06-02	1	2	32		52		0	1	1	5	Jinja	JinjaCentral	NA	Kirinya	NA		2	1			1	1	2
JH137	1				0	2020-06-05	7											1		2021-07-22	2020-06-05	1	2	23		60		1	1	1	5	Jinja	JinjaCentral	NA	Mailo Mbiri	NA		2	1			1	1	2
JH137		0			0	2020-06-05	0		12	1	30000																																		1	0	0	0	0
JH138	0				0	2020-06-08	0											1		2021-07-22	2020-06-08	1	2	56		82		0	1	1	5	Buikwe	Wakisi	Nakalanga	Kilugu	Nakalanga		2	1			1	1	2
JH138		0			0	2020-06-08	0	46	45	3	1200000																																		1	0	0	0	0
JH139	0				0	2020-06-08	7											1		2021-07-30	2020-06-08	1	2	75		35		0	1	1	5	Mayuge	Wailasa	Wailisa	Wandago	Wangago		2						0
JH140	1				0	2020-06-12	0											1		2021-07-30	2020-06-12	1	2	45		58		1	1	1	5	Jinja	NA	NA	Kirangira zone	Kalitunsi ward		2						0
JH141	1				0	2020-06-13	7											1		2021-07-30	2020-06-13	1	2	75		39		1	1	1	5	Jinja	NA	Butagaya	Lumuli D	Nakakulwe		2						0
JH142	0				0	2020-06-13	0											1		2021-07-30	2020-06-13	1	2	29		43		0	1	1	4	Jinja	Butembe	NA	Nakabango	Nakabango		2	1		Phone numbers cannot be reached	0	0	2
JH143	1				0	2020-06-12	0											1		2021-07-30	2020-06-12	1	2	39		52		1	1	1	5	Buikwe	NA	Nyenga	Buziika A	Buziika		2	1		Contact declined to consent	0	0	2
JH144	0				0	2020-06-22	7											1		2021-07-30	2020-06-22	1	2	32		51		0	1	1	5	Jinja	NA	Bugembe TC	Nakanyonyi	Bugembe TC		2						0
JH145	0				0	2020-02-11	7											1		2021-07-23	2020-02-11	3	1	31	163	44	16.6	0	1	1	5	Jinja	Butemba	Mufumbira	Butiiki	Buwenda		2	1			1	1	2
JH145		0			0	2020-02-11	7		20	1	99																																		0	0	1	0	0
JH146	0				0	2020-04-22	8											1		2021-07-23	2020-04-22	2	1	70	145	36	17.1	0	1	1	5	Buikwe	Njeru	Njeru	Ntinda	Nakibizi		2	0	2020-09-27				2
JH147	1				0	2020-04-29	8											1		2021-07-23	2020-04-29	2	1	20	161	52	20.1	1	1	1	5	Jinja	Butembe	Bugembe	Budumbuli	Budumbuli		2	1			1	1	2
JH147		0			0	2020-04-29	8			1	3000																																		0	1	0	0	0
JH148	0				0	2020-04-21	8											1		2021-07-23	2020-04-21	1	2	39		66		0	1	1	5	Jinja	Jinja	Jinja central division	Kirinya Ronald	Old boma		2	1			1	1	2
JH148		0			0	2020-04-21	8	39		1	20000																																		1	0	0	0	0
JH149	1				0	2020-09-10	0											1		2021-07-22	2020-09-10	3	3	3339		39		1	0	1	5	Buikwe	Njeru	Njeru	Nakibizi	Njeru Tc		2	1		Patient doesn't have any contact details	0	0	2
JH150	1				0	2020-05-11	12											1		2021-07-23	2020-05-11	1	3	24		66		1	1	1	5	Jinja	Jinja	Masese	Walukuba	Masese		2	1		All contacts are not available	0	0	2
JH151	0				0	2020-08-19	8											1		2021-07-23	2020-08-19	2	1	54	149	44	19.8	0	0	1	5	Jinja	East	Walukuba	Masese3	Walukuba		2	1		Phone contact cannot be reached at this time	0	0	2
JH152	1				0	2020-08-24	0											1		2021-07-23	2020-08-24	2	1	50	153	65	27.8	1	1	1	5	Jinja	East	Walukuba	Masese3	Masese		2	1		Patient repeated during data abstraction	0	0	2
JH153	1				0	2020-08-25	0											1		2021-07-23	2020-08-25	2	1	25	162	62	23.6	1	0	1	5	Buikwe	Njeru	Njeru	Kafunta	Mbiko		2						0
JH154	1				0	2020-08-06	7											1		2021-07-23	2020-08-06	2	1	33	155	51	21.2	1	1	1	5	Mayuge	Kirewe	Kigandalo	Namugolo	Kirewe		2						0
JH155	0				0	2020-08-18	8											1		2021-07-23	2020-08-18	2	1	22	153	49	20.9	0	1	1	5	Jinja	Butembe	Mafubira	Mafubira zone C	Mafubira		2	1			1	1	2
JH156	1				0	2020-09-26	0											1		2021-07-23	2020-09-26	2	3	65		46		1	1	1	5	Jinja	Mafubira	Mafubira	Mafubira A	Mafubira		2	0	2020-10-16		0	0	2
JH157	1				0	2020-09-23	0											1		2021-07-23	2020-09-23	2	3	26		39		1	0	1	5	Jinja	Walukuba	Walukuba	Masese D	Masese		2	1		Wrong number	0	0	2
JH158	0				0	2020-09-28	0											1		2021-07-23	2020-09-28	2	3	28		51		0	1	1	5	Jinja	Mafubira	Kyamagwa	Kyamagwa	Kyamagwa		2	1			1	1	2
JH158		0			0	2020-09-28	0		20	1	5000																																		0	1	0	0	0
JH159	1				0	2020-09-30	0											1		2021-07-23	2020-09-30	2	3	18		50		1	0	1	5	Jinja	Butembe	Butembe town council	Nakanyenyi	Katwe		2	1			1	1	2
JH159		0			0	2020-09-30	0	3		1	7000																																		0	1	0	0	0
JH160	1				0	2020-09-30	0											1		2021-07-23	2020-09-30	2	3	33		49		1	1	1	5	Jinja	Bugembe	Butembe town council	Wanyama	Wanyama		2	1		Patient is far from the supporter	1	0	2
JH161	1				0	2020-09-15	0											1		2021-07-23	2020-09-15	2	3	38		81		1	1	1	5	Buikwe	Nyenga	Njeru town council	Kiryowa	Njeru		2	1			1	1	2
JH162	1				0	2020-07-17	8											1		2021-07-23	2020-07-17	1	3	24		53		1	1	1	5	Buikwe	Wakisi	Wakisi	Naminya	Naminya		2	1			1	1	2
JH162		0			0	2020-07-17	7	12		1	4000																																		1	0	0	0	0
JH163	1				0	2020-07-20	7											1		2021-07-23	2020-07-20	1	3	61		65		1	1	1	5	Jinja	Budondo	Nawangoma	Nsube	Nsube		2	1		Phone number is kindly switched off	0	0	2
JH164	0				0	2020-07-27	0											1		2021-07-23	2020-07-27	1	3	24		40		0	1	1	5	Jinja	Jinja	Kagoma	Wamukolo zone	Kakaire		2	1			1	1	2
JH165	0				0	2020-08-06	8											1		2021-07-23	2020-08-06	1	3	25		70		0	1	1	5	Buikwe	Nyenga	Tongolo	Kikondo	Tongolo		2	1			1	1	2
JH165		0			0	2020-08-06	0		12	1	4000																																		1	0	0	0	0
JH166	1				0	2020-08-11	8											1		2021-07-23	2020-08-11	1	3	62		52		1	1	1	5	Buikwe	Njeru	Mbiiko	Mbiiko	Mbiiko		2	1			1	1	2
JH166		0			0	2020-08-11	8			2	250000																																		1	0	0	0	0
JH167	0				0	2020-08-16	0											1		2021-07-23	2020-08-16	1	3	42				0	1	0		Jinja	Mafubira	Mafubira	Namuhesa	Mafubira		2	1			1	1	2
JH167		0			0	2020-08-16	0	42		1	6000																																		1	0	0	0	0
JH168	0				0	2020-08-18	7											1		2021-07-23	2020-08-18	1	3	18		42		0	0	1	5	Kayunga	Kangulumira	Kangulumira	Kangulumira	Kangulumira		2	1		Mother says she hid herself from the mother after getting well. She into marriage but she has no idea where she is hiding	0	0	2
JH169	0				0	2020-08-18	0											1		2021-07-23	2020-08-18	1	3	20		42		0	1	1	5	Buikwe	Nyenga	Njeru	Nakibizi	Njeru		2	1		Patient too far from supporter	0	0	2
JH170	0				0	2020-08-19	8											1		2021-07-23	2020-08-19	1	3	32		50		0	1	1	5	Jinja	Jinja	Jinja central division	Iganga Rd	Jinja		2	1			1	1	2
JH170		0			0	2020-08-19	12	21		1	12000																																		1	0	0	0	0
JH171	0				0	2020-01-15	7											1		2021-07-23	2020-01-15	1	1	36		39		0	0	1	5	Buyende	Buyende	Kidera	Ntala	Ntala		2	1		Patient is far from supporter	0	0	2
JH172	1				0	2020-01-20	7											1		2021-07-23	2020-01-20	1	1	53		48		1	1	1	5	Buikwe	Njeru	Njeru	Ntala	Ntala		2	1		Patient developed a hearing disability while on treatment	0	0	2
JH173	1				0	2020-01-20	7											1		2021-07-23	2020-01-20	1	1	28		48		1	0	1	5	Jinja	East	Central division	Kirinya	Old boma		2	1		Contact didnt answer the calls	0	0	2
JH174	1				0	2020-01-24	7											1		2021-07-23	2020-01-24	1	1	33		56		1	1	1	5	Buikwe	Buikwe	Najja	Kiyindi	Kiyindi		2	1		All contacts claimed that all were wrong numbers	0	0	2
JH175	0				0	2020-01-27	7											1		2021-07-23	2020-01-27	1	1	50		30		0	1	1	5	Buikwe	Buikwe	Wakisi	Naminya	Naminya		2	1		Patient declined to consent	0	0	2
JH176	0				0	2020-01-31	7											1		2021-07-23	2020-01-31	1	1	47		52		0	1	1	5	Buikwe	Buikwe	Wakisi	Naminya	Naminya		2						0
JH177	1				0	2020-01-31	7											1		2021-07-23	2020-01-31	1	1	33		55		1	1	1	5	Jinja	East	Masese	Walukuba	Walukuba		2	1			1	1	2
JH177		1			18	2020-01-31	7	21		1	5000																																		1	0	0	0	0
JH178	0				0	2020-02-03	7											1		2021-07-23	2020-02-03	1	1	30	157	51	20.7	0	1	1	7	Jinja	Butembe	Mafubira	Mafubira	Mafubira		2	1			1	1	2
JH178		0			0	2020-02-03	7	20		3	600000																																		1	0	0	0	0
JH179	1				0	2020-02-11	7											1		2021-07-23	2020-02-11	1	1	20		45		1	1	1	5	Jinja	Butembe	Mafubira	Zone B	Mafubira		2	1		The contact declined to consent	0	0	2
JH180	1				0	2020-02-12	7											1		2021-07-23	2020-02-12	1	1	62	160	51	19.9	1	1	1	5	Buikwe	Buikwe	Nyenga	Tongolo	Buwapa		2	1		Numbers out service	0	0	2
JH181	1				0	2020-02-13	7											1		2021-07-23	2020-02-13	1	1	40	172	47	15.9	1	1	1	5	Jinja	Butembe	Bugembe	Church zone	Budumbuli		2	1			1	1	2
JH181		1			22	2020-02-13	7	30		3	20000																																		1	0	0	0	0
JH182	1				0	2020-02-16	7											1		2021-07-23	2020-02-16	1	1	69	174	58	19.2	1	1	1	5	Kamuli	Buzaaya	Mbulamuti	Lugolweire	Mbulamuti		2	1		Contact did not answer the call	0	0	2
JH183	1				0	2020-02-17	7											1		2021-07-23	2020-02-17	1	1	23		70		1	1	1	5	Jinja	East	Central division	Kirinya	Old boma		2	1		Number doesn't exist on the MTN network	0	0	2
JH184	1				0	2020-02-17	7											1		2021-07-23	2020-02-17	1	1	29	162	50	19.1	1	0	1	5	Jinja	Butembe	Mafubira	Mafubira	Mafubira		2	0	2020-05-18				2
JH185	1				0	2020-03-02	7											1		2021-07-23	2020-03-02	3	1	23	163	42	15.8	1	1	1	5	Jinja	Butembe	Butembe	Mafubira	Mafubira		2	1			1	1	2
JH185		0			0	2020-03-02	7	4		1	20000																																		0	0	1	0	0
JH186	0				0	2020-03-06	7											1		2021-07-23	2020-03-06	1	1	41	174	48	15.9	0	1	1	5	Buikwe	Nyenga	Nyenga	Kikondo	Tongolo		2	1		Wrong number	0	0	2
JH187	1				0	2020-03-11	7											1		2021-07-23	2020-03-11	1	1	47	151	46	20.2	1	1	1	5	Jinja	Butembe	Bugembe	Budumbuli	Budumbuli		2	1		Number is out of service	0	0	2
JH188	0				0	2020-08-20	7											1		2021-07-23	2020-08-20	1	3	25		63		0	1	1	5	Buikwe	Nyenga	Njeru	Bujowali	Njeru		2	1			1	1	2
JH188		0			0	2020-08-20	7	8		3	500000																																		1	0	0	0	0
JH189	1				0	2020-07-30	7											1		2021-07-23	2020-07-30	1	3	42		48		1	1	1	5	Jinja	Mafubira	Mafubira	Milo Mbiri	Mafubira		2	1			1	1	2
JH189		1			5	2020-07-30	7	33		1	20000																																		1	0	0	0	0
JH190	1				0	2020-08-20	7											1		2021-07-23	2020-08-20	1	3	32		62		1	1	1	5	Jinja	Mafubira	Masese	Masese	Masese		2	1		Number not available	0	0	2
JH191	1				0	2020-08-31	0											1		2021-07-23	2020-08-31	1	3	51		40		1	1	1	5	Jinja	Mafubira	Namulesa	Mawuta	Namulesa		2	1			1	1	2
JH192	1				0	2020-09-10	0											1		2021-07-23	2020-09-10	1	3	39		78		1	1	1	5	Iganga	Bulamiti	Bulowoza	Kasolo	Buluwoza		2	1			1	1	2
JH193	1				0	2020-09-16	0											1		2021-07-23	2020-09-16	1	3	20		45		1	1	1	5	Jinja	Mafubira	Kyamagwa	Kyamagwa	Kyamagwa		2	1			1	1	2
JH194	0				0	2020-09-17	0											1		2021-07-23	2020-09-17	1	3	50		65		0	0	1	5	Buikwe	Nyenga	Njeru	Mbiiko	Njeru west		2	1			1	1	2
JH194		0			0	2020-09-17	7	40		1	5000																																		1	0	0	0	0
JH195	0				0	2020-09-23	0											1		2021-07-23	2020-09-23	1	3	22		51		0	0	1	5	Jinja	Busede	Bwidabuwango	Bwidabuwango	Bwidabuwango		2	1			1	1	2
JH195		0			0	2020-09-23	0		14	1	12000																																		1	0	0	0	0
JH196	1				0	2020-04-04	7											1		2021-07-23	2020-04-04	2	2	35		42		1	1	1	5	Buikwe	Nyenga	Njeru	Nakibizi	Nakibizi		2	1		Phone number not available at the moment	0	0	2
JH197	1				0	2020-04-05	7											1		2021-07-23	2020-04-05	2	2	42		56		1	1	1	5	Jinja	Butembe	Mafubira	Wakanyange	Wakanyange		2	0	2021-06-09				2
JH198	1				0	2020-05-11	10											1		2021-07-23	2020-05-11	2	2	40		39		1	1	1	5	Jinja	Butembe	Mafubira	Mafubira	Mafubira		2	1			1	1	2
JH198		1			15	2020-05-11	12	40		1	12000																																		0	1	0	0	0
JH199	0				0	2020-05-14	0											1		2021-07-23	2020-05-14	2	2	50		41		0	0	1	5	Jinja	Buyengo	Buyengo	Lwamboro	Kakira		2	0	2020-12-15				2
JH200	1				0	2020-05-16	0											1		2021-07-23	2020-05-16	1	2	37				1	1	1	5	Jinja	Buwenge	Buwenge	Kadibu	Kagoma		2	1			1	1	2
JH200		0			0	2020-05-16	0		23	1	5000																																		1	0	0	0	1
JH201	1				0	2020-05-16	0											1		2021-07-23	2020-05-16	1	2	49		55		1	1	1	5	Jinja	Mafubira	Mafubira	Mawuta	Buwekula		2	1			1	1	2
JH202	1				0	2020-06-10	0											1		2021-07-23	2020-06-10	1	2	34		51		1	1	1	5	Jinjap	Bugembe	Bugembe	Nakanyonyi	Bugembe		2	1			1	1	2
JH203	0				0	2020-06-24	7											1		2021-07-23	2020-06-24	1	2	40		58		0	1	1	5	Mayuge	Wayina	Magamaga	Wabulungu	Wabulungu		2	1			1	1	2
JH203		0			0	2020-06-24	8	30		1	10000																																		1	0	0	0	0
JH204	0				0	2021-06-09	7											1		2021-09-27	2021-06-09	4	4	47		36		0	1	1	5	Jinja	Mufumbira	Wanyange	Wanyange	NA		2						0
JH205	1				0	2021-06-19	0											1		2021-09-27	2021-06-19	4	4	35		50		1	0	1	5	Kayunga	Kangulumira	Kangulumira	Kangulumira	Kangulumira		2						0
JH206	1				0	2021-06-29	0											1		2021-09-27	2021-06-29	4	4	22		50		1	1	1	5	Buikwe	Wakisi	Malindi	Kikubamutwe	Malindi		2						0
JH207	0				0	2021-06-04	0											1		2021-09-27	2021-06-04	4	4	90		30		0	1	1	5	Jinja	Mafumbira	Mafumbira	Wakitaka	NA		2						0
JH208	0				0	2021-06-03	8											1		2021-09-27	2021-06-03	4	4	19		52		0	1	1	5	Buikwe	Najjembe	Kitigoma	Kitigoma	NA		2						0
JH209	0				0	2021-06-02	7											1		2021-09-27	2021-06-02	4	4	37				0	1	1	5	Iganga	Iganga	NA	Walugogo	NA		2						0
JH210	0				0	2021-06-02	0											1		2021-09-27	2021-06-02	4	4	43				0	1	1	5	Mayuge	Busakira	Butangala	Mukonda	Butangala		2						0
JH211	0				0	2021-07-01	0											1		2021-09-27	2021-07-01	4	4	37		62		0	1	1	5	Jinja	Jinja	Walukuba	Mailo bili	Masese		2						0
JH213	1				0	2021-07-13	7											1		2021-09-27	2021-07-13	4	4	70		60		1	1	1	5	Jinja	Mafubira	Mafubira	Mafubira	Mafubira		2						0
JH214	1				0	2021-06-21	0											1		2021-09-27	2021-06-21	3	3	40		59		1	0	1	5	Jinja	Budondo	Namizi	Buwajjo	Namizi		2						0
JH215	1				0	2021-06-07	0											1		2021-09-27	2021-06-07	3	3	22		40		1	0	1	5	Iganga	Iganga	Walugogo	Walugogo	Walugogo		2						0
JH216	1				0	2021-06-28	0											1		2021-09-27	2021-06-28	3	4	85		53		1	1	1	5	Kaliro	Kisinda	Kisinda	Kiroba	Nandyo		2						0
JH217	0				0	2021-07-05	7											1		2021-09-27	2021-07-05	3	3	28		51		0	1	1	5	Buikwe	Njeru	Njeru	Naminya	Naminya		2						0
JH218	1				0	2021-06-01	0											1		2021-09-28	2021-06-01	1	4	25		65		1	1	1	5	Jinja	Mafubira	Buwenda	Wakitaka	Wakitaka		2						0
JH219	1				0	2021-06-07	0											1		2021-09-28	2021-06-07	1	4	48		52		1	1	1	5	Jinja	Bugembe	Nankayonyi	Nankayonyi	Nankayonyi		2						0
JH220	1				0	2021-06-07	0											1		2021-09-28	2021-06-07	1	4	38		67		1	1	1	5	Buikwe	Njeru	Njeru	Namwezi	NA		2						0
JH221	1				0	2021-06-07	0											1		2021-09-28	2021-06-07	1	4	60		47		1	1	1	5	Kamuli	Kagoma	Kagoma	Wawampanda	NA		2						0
JH222	0				0	2021-06-07	7											1		2021-09-28	2021-06-07	1	4	38		45		0	1	1	5	Jinja	Kagoma	Kagoma	Muguluka	NA		2						0
JH223	1				0	2021-06-07	0											1		2021-09-28	2021-06-07	1	4	40		48		1	1	1	5	Jinja	Mpumuddi	Mpumuddi	Kamuli Rd	NA		2						0
JH224	0				0	2021-06-08	0											1		2021-09-28	2021-06-08	1	4	78		59		0	1	1	5	Buikwe	Najja	Najja	Buwoya	Mawuta		2						0
JH225	0				0	2021-06-08	0											1		2021-09-28	2021-06-08	1	4	50		40		0	1	1	5	Jinja	Kakira	Kakira	Wanyange	NA		2						0
JH226	0				0	2021-06-21	0											1		2021-09-28	2021-06-21	1	4	40		72		0	1	1	5	Buikwe	Nyenga	Nyenga	Kafunta	Kafunta		2						0
JH227	1				0	2021-06-11	7											1		2021-09-28	2021-06-11	1	4	50		42		1	1	1	5	Buikwe	Njeru	Njeru	Mbiko	Mbiko		2						0
JH228	0				0	2021-06-11	8											1		2021-09-28	2021-06-11	1	4	90		50		0	1	1	5	Jinja	Mafubira	Mafubira	Wakitaka	NA		2						0
JH229	1				0	2021-06-22	7											1		2021-09-28	2021-06-22	1	4	53		44		1	1	1	5	Jinja	Mafubira	Mafubira	Wakalenge	Buwanda		2						0
JH230	1				0	2021-06-28	0											1		2021-09-28	2021-06-28	1	4	27		49		1	1	1	5	Buikwe	Njeru	Njeru	Triangle	Nile		2						0
JH231	1				0	2021-06-06	0											1		2021-09-28	2021-06-06	1	4	41		49		1	1	1	5	Jinja	Mafubira	Mafubira	Mafubira	Mafubira		2						0
JH232	0				0	2021-07-07	8											1		2021-09-28	2021-07-07	1	4	24		45		0	1	1	5	Buikwe	Wakisi	Wakisi	Naluwerere	Naminya		2						0
JH233	0				0	2021-07-12	0											1		2021-09-28	2021-07-12	1	4	24		47		0	1	1	5	Jinja	Bugembe	Bugembe	Budumbuli	Budumbuli		2						0
JH234	1				0	2021-07-12	0											1		2021-09-28	2021-07-12	1	4	52		71		1	1	1	5	Jinja	NA	NA	Police barracks	NA		2						0
JH235	1				0	2021-07-13	0											1		2021-09-28	2021-07-13	1	4	38		49		1	1	1	5	Buikwe	Wakisi	Wakisi	Naminya	Naminya		2						0
JH236	1				0	2021-07-15	0											1		2021-09-28	2021-07-15	1	4	39		54		1	1	1	5	Jinja	Jinja	Jinja	Iganga Road	NA		2						0
JH237	1				0	2021-07-15	8											1		2021-09-28	2021-07-15	1	4	48		62		1	1	1	5	Jinja	Jinja	Central	Mutai	Mutai		2						0
JH238	1				0	2021-07-19	0											1		2021-09-28	2021-07-19	1	4	38		51		1	1	1	5	Ntongolo	Ntongolo	NA	Ntongolo	NA		2						0
JH239	1				0	2021-07-19	0											1		2021-09-28	2021-07-19	1	4	35		48		1	1	1	5	Jinja	Jinja	Jinja	Alidina	NA		2						0
JH240	1				0	2021-07-26	8											1		2021-09-28	2021-07-26	1	4	22		52		1	0	1	5	Buikwe	Njeru	Njeru	Jinja empya	NA		2						0
JH241	0				0	2021-07-27	0											1		2021-09-28	2021-07-27	1	4	35		49		0	1	1	5	Jinja	Buwenge	Buwenge	Kagoma	Kagoma		2						0
JH242	0				0	2021-06-08	7											1		2021-09-28	2021-06-08	2	3	29		34		0	1	1	5	Jinja	Buyengo	Buyengo	Kamigo	NA		2						0
JH243	0				0	2021-06-01	0											1		2021-09-28	2021-06-01	2	3	50		50		0	1	1	5	Mayuge	Wairosa	Wairosa	Busoyi	NA		2						0
JH244	1				0	2021-06-22	0											1		2021-09-28	2021-06-22	2	3	51		49		1	1	1	5	Kayunga	Kangulumwa	Kawomya	Kyize	Kawomya		2						0
JH245	1				0	2021-06-08	8											1		2021-09-28	2021-06-08	2	3	43		55		1	1	1	5	Buikwe	Wakisi	Wakisi	Naminya	Naminya		2						0
JH246	0				0	2021-06-15	0											1		2021-09-28	2021-06-15	2	3	33		67		0	1	1	5	Jinja	Bugembe	Bugembe	Nakanyonyi	Nakanyonyi		2						0
JH247	0				0	2021-06-08	0											1		2021-09-28	2021-06-08	2	3	31		61		0	1	1	5	Jinja	Bugembe	Bugembe	Bugembe	Bugembe		2						0
JH248	0				0	2021-06-07	0											1		2021-09-28	2021-06-07	2	3	39		41		0	1	1	5	Buikwe	Malindi	Malindi	Kikubamutwe	Kikubamutwe		2						0
JH249	0				0	2021-06-22	0											1		2021-09-28	2021-06-22	2	3	37		44		0	1	1	5	Jinja	Bugembe	Bugembe	Bugembe	Bugembe		2						0
JH250	1				0	2021-06-21	0											1		2021-09-28	2021-06-21	2	3	21		55		1	1	1	5	Jinja	Mafubira	Mafubira	Kyamagwa	Mpumude		2						0
JH251	0				0	2021-06-29	0											1		2021-09-28	2021-06-29	2	3	19		45		0	1	1	5	Jinja	Mafubira	Mafubira	Wanyange	NA		2						0
JH252	1				0	2021-06-01	0											1		2021-09-28	2021-06-01	2	3	60		46		1	1	1	5	Jinja	Kakira	Kakira	Wairaka	Wairaka		2						0
JH253	1				0	2021-06-29	0											1		2021-09-28	2021-06-29	2	3	58		59		1	1	1	5	Iganga	Namungalwe	Namungalwe	Bubogo	Wamunkesu		2						0
JH254	1				0	2021-06-07	0											1		2021-09-28	2021-06-07	2	3	21		51		1	1	1	5	Jinja	Mafubira	Mafubira	Kamuli Rd	NA		2						0
JH255	1				0	2021-06-22	7											1		2021-09-28	2021-06-22	2	3	30		67		1	1	1	5	Jinja	Kiwaka	Kiwaka	West zoneB	Mpumude		2						0
JH256	1				0	2021-06-22	7											1		2021-09-28	2021-06-22	2	3	25		69		1	1	1	5	Jinja	Mafubira	Mafubira	Isaka busolo	Mafubira		2						0
JH257	1				0	2021-06-29	0											1		2021-09-29	2021-06-29	3	3	24		58		1	1	1	5	Kamuli	Buzaya	Buzaya	Nabyama	Kisozi		2						0
JH258	1				0	2021-07-06	0											1		2021-09-29	2021-07-06	2	3	34		35		1	1	1	5	Kibuku	NA	NA	Busetta	NA		2						0
JH259	1				0	2021-07-06	7											1		2021-09-29	2021-07-06	2	3	23		56		1	1	1	5	Kayunga	Kangulumira	Kangulumira	Wampewo	Setta		2						0
JH260	0				0	2021-07-06	0											1		2021-09-29	2021-07-06	2	3	25		54		0	1	1	5	Jinja	NA	NA	Wanyange	NA		2						0
JH261	1				0	2021-07-27	0											1		2021-09-29	2021-07-27	2	3	45		50		1	1	1	5	Buvuma	NA	NA	Lukule	Nairanga		2						0
JH262	0				0	2021-07-20	0											1		2021-09-29	2021-07-20	2	3	36		43		0	1	1	5	Mayuge	Baitambogwe	Baitambogwe	Baitambogwe	Wainah		2						0
JH263	0				0	2021-07-06	0											1		2021-09-29	2021-07-06	2	3	30		35		0	1	1	5	Buyende	Buyende	Buyende	Kiyunga	Wesunire		2						0
JH264	1				0	2021-07-05	7											1		2021-09-29	2021-07-05	2	3	56		52		1	1	1	5	Buvuma	Lubya	Lubya	Ndoogo	Kirewe		2						0
JH265	0				0	2021-07-06	8											1		2021-09-29	2021-07-06	2	3	30		49		0	1	1	5	Mayuge	Mulinginte	Mulinginte	Bugodi	Baitambogwe		2						0
JH266	0				0	2021-07-26	7											1		2021-09-29	2021-07-26	2	3	25		54		0	1	1	5	Jinja	Mafubira	Mafubira	Kyamagwa	Mafubira		2						0
JH267	1				0	2021-07-27	0											1		2021-09-29	2021-07-27	2	3	31		46		1	1	1	5	Jinja	Masese	Masese	Water zone	Masese		2						0
JH268	1				0	2021-07-05	0											1		2021-09-29	2021-07-05	2	3	47		58		1	1	1	5	Jinja	Masese	Masese	Danida	Walukuba		2						0
JH269	1				0	2021-07-13	8											1		2021-09-29	2021-07-13	2	3	41		45		1	1	1	5	Jinja	Masese	Masese	Walukuba	Masese		2						0
JH270	0				0	2021-07-06	7											1		2021-09-29	2021-07-06	2	3	80		56		0	1	1	5	Iganga	Nakalama	Wakalama	Bukona	Kankongonka		2						0
JH271	0				0	2021-07-13	0											1		2021-09-29	2021-07-13	2	3	28		47		0	1	1	5	Jinja	Masese	Masese	Masese	Masese		2						0
JH272	0				0	2021-07-27	7											1		2021-09-29	2021-07-27	2	3	37		56		0	1	1	5	Jinja	Jinja	Jinja	Roko	Rippon		2						0
KB001	0				0	2020-03-11	7											3		2021-06-28	2020-03-11	3	1	32		45		0	1	1	5	Kiboga	Singo	Town council	Kirumba	Kirumba	156	2	1		Phone number cannot be reached	0	0	2
KB002	0				0	2020-03-06	7											3		2021-06-28	2020-03-06	3	1	46		95		0	1	1	5	Kyankwanzi	Kyankwanzi	Kyankwanzi	Kyankwanzi	Kyankwanzi	33	2	1			1	1	2
KB002		0			0	2020-03-06	7		30	1	6000																																		0	0	1	0	0
KB003	1				0	2020-01-09	5											3		2021-06-28	2020-01-09	3	1	23		46		1	1	1	5	Kiboga	Singo	Kapeeka	Kyanyimba	Kyanyimba	15	2	1		Phone number cannot be reached	0	0	2
KB004	1				0	2020-03-05	7											3		2021-06-28	2020-03-05	3	1	65		60		1	0	1	5	Kiboga	Kiboga	Kapeeka	Kyanyimba	Kyanyimba	15	2	1		Number doesn't exist on the network	0	0	2
KB005	1				0	2020-02-29	7											3		2021-06-28	2020-02-29	3	1	19		55		1	1	1	5	Kiboga	Singo	Kapeeka	Buchimo	Kiziga	20	2	1			1	1	2
KB005		0			0	2020-02-29	7		15	3	600000																																		0	0	1	0	0
KB006	1				0	2020-01-25	7											3		2021-06-28	2020-01-25	3	1	25		62		1	0	1	5	Kasanda	Bukuya	Kyato	Buwejje	Kyato	118	2	1		Number cannot be reached at this time	0	0	2
KB007	1				0	2020-01-26	7											3		2021-06-28	2020-01-26	3	1	34		70		1	0	1	5	Kiboga	Kyanyimba	Kapeeka	Kyamiranga	Kyamiranga		2	1			1	1	2
KB008	1				0	2020-02-19	7											3		2021-06-28	2020-02-19	3	1	49		48		1	0	1	5	Ki5	Kapeeka	Kyanyimba	Kyanyimba	Kyanyimba	15	2	1		Phone number cannot be reached	0	0	2
KB009	1				0	2020-05-20	8											3		2021-06-28	2020-05-20	3	2	50		50		1	1	0		Kiboga	Kiboga	Kagyere	Kibanga	Kagyere	97	2	1		Number you're trying to call cannot be reached at this time	0	0	2
KB010	0				0	2020-01-17	7											3		2021-06-28	2020-01-17	3	1	38		33		0	1	1	5	Kiboga	Kiboga	Kiboga	Lumuga	Kiboga	1	2	1			1	1	2
KB010		0			0	2020-01-17	7	4		1	15000																																		0	0	1	0	0
KB011	1				0	2020-05-15	7											3		2021-06-28	2020-05-15	3	2	34		44		1	0	1	5	Kiboga	Kiboga	Kibiga	Kibiga	Kibiga	167	2	1			1	1	2
KB011		0			0	2020-05-15	7	10		3	350000																																		0	0	1	0	0
KB012	0				0	2020-06-13	0											3		2021-06-28	2020-06-13	3	2	34		54		0	0	1	5	Kasanda	Bukuya	Bukuya	Bumagu	Bukuya	27	2	1			1	1	2
KB012		0			0	2020-06-13	0		26	1	5000																																		0	0	1	0	0
KB013	1				0	2020-06-13	0											3		2021-06-28	2020-06-13	3	2	30		82		1	1	1	5	Kyankwanzi	Watuba	Kisozi	Kisozi	Kisozi	108	2	1		Phone number is not available on the MTN NETWORK	0	0	2
KB014	1				0	2020-05-15	2											3		2021-06-28	2020-05-15	3	1	63		76		1	1	1	5	Kyankwanzi	Watuba	Kisozi	Kisozi	Kisozi	108	2	1			1	1	2
KB014		0			0	2020-05-15	7		50	1	30000																																		0	0	1	0	0
KB015	1				0	2020-07-15	0											3		2021-06-28	2020-07-15	3	3	74		41		1	1	1	5	Kyankwanzi	Butemba	Nabitete	Nsago	Nabitete	51	2	1		Contact doesn't know the patient	0	0	2
KB016	1				0	2020-04-20	8											3		2021-06-28	2020-04-20	3	2	29		66		1	1	1	5	Kyankwanzi	Kisozi	Kisozi	Kisozi	Kisozi	108	2	1		Contact doesn't know the Patient	0	0	2
KB017	1				0	2020-04-10	7											3		2021-06-28	2020-04-10	3	2	18		39		1	0	1	5	Kiboga	Kapeeka	Kasenga	Kimala	Kasenge	109	2	1		Number cannot be reached at this time	0	0	2
KB018	1				0	2020-04-02	7											3		2021-06-28	2020-04-02	3	2	49		55		1	0	1	5	Kasanda	Kitumbi	Kyato	Kitamirwa	Kyato	118	2	1		Number cannot be reached at this	0	0	2
KB019	0				0	2020-05-13	0											3		2021-06-28	2020-05-13	3	2	35		35		0	0	1	5	Kiboga	Kiboga	Town council	Kiganzi	Kiboga	1	2	1		Patient to far from the contact person	0	0	2
KB020	0				0	2020-07-04	0											3		2021-06-28	2020-07-04	3	3	34		26		0	1	1	5	Kiboga	Kiboga	Kibiga	Kalegela	Kibiga	167	2	1		Patient got lost from the supporter	0	0	2
KB021	1				0	2020-07-01	0											3		2021-06-28	2020-07-01	3	3	20		63		1	0	1	5	Kyankwanzi	Watuba	Kidumi	Nakakabala	Kidumi		2	1		Patient is currently far from the supporter	0	0	2
KB022	1				0	2020-07-27	0											3		2021-06-28	2020-07-27	3	3	54		49		1	0	1	5	Kyankwanzi	Kyankwanzi	Town council	Katugo	Katugo	81	2	1			1	1	2
KB022		1			41	2020-07-27	7		38	1	12000																																		0	0	1	0	0
KB024	0				0	2020-09-12	8											3		2021-06-28	2020-09-12	3	3	38		49		0	1	1	5	Kasanda	Kitumbi	Lubazi	Lubazi	Lubazi		2	1		Phone number cannot be reached at this time	0	0	2
KB025	1				0	2020-07-15	7											3		2021-06-28	2020-07-15	3	3	40		48		1	1	1	5	Kyankwanzi	Watuba	Masode	Kyankwanzi	Kyankwanzi	33	2	1			1	1	2
KB026	1				0	2020-01-10	7											3		2021-06-28	2020-01-10	2	1	18		45		1	1	1	5	Ibanda	Ibanda	Ibanda	Ibanda	Ibanda	182	2	1		Contact doesn't know the Patient (wrong number)	0	0	2
KB027	1				0	2020-01-21	7											3		2021-06-28	2020-01-21	2	1	55		48		1	1	1	5	Kiboga	Singo	Kapeeka	Kyanyimba	Kyanyimba	15	2	1		Number cannot be reached at this time	0	0	2
KB028	1				0	2020-02-20	7											3		2021-06-28	2020-02-20	2	1	50		42		1	1	1	5	Kiboga	Singo	Kapeeka	Kyanyimba	Kyanyimba	15	2	1			1	1	2
KB029	1				0	2020-02-11	7											3		2021-06-28	2020-02-11	2	1	50		64		1	1	1	5	Kasanda	Kasanda	Kitumbi	Kiziika	Kiziika	20	2	1			1	1	2
KB029		0			0	2020-02-11	7		41	1	20000																																		0	1	0	0	0
KB030	0				0	2020-03-23	7											3		2021-06-28	2020-03-23	2	1	48		63		0	1	1	5	Kyankwanzi	Kyankwanzi	Gayaza	Kigogomye	Kasamye	11	2	1			1	1	2
KB030		0			0	2020-03-23	7		31	1	5000																																		0	1	0	0	0
KB031	1				0	2020-02-07	7											3		2021-06-28	2020-02-07	2	1	32		48		1	1	1	5	Kiboga	Bamusuuta	Town council	Lufula	Lufula		2	1			1	1	2
KB032	0				0	2020-02-28	7											3		2021-06-28	2020-02-28	2	1	22		74		0	1	1	5	Kiboga	Singo	Kapeeka	Kagoma	Kagoma	102	2	1			0	0	2
KB033	1				0	2020-03-13	7											3		2021-06-28	2020-03-13	2	1	38		58		1	1	1	5	Kiboga	Kiboga	Town council	Kiganzi	Kiganzi	1.2	2	1			1	1	2
KB034	1				0	2020-01-06	2											3		2021-06-28	2020-01-06	1	1	50		56		1	1	1	5	Kiboga	Kiboga	Town council	Kabuhemba	Kabuhemba		2	1		Contact doesn't know the Patient (wrong number)	0	0	2
KB035	1				0	2020-01-16	7											3		2021-06-28	2020-01-16	1	1	26		50		1	1	1	5	Kiboga	Kiboga	Town council	Kabakyala	Kiboga	1	2	1			1	1	2
KB035		0			0	2020-01-16	7	15	15	2	80000																																		1	0	0	0	0
KB036	0				0	2020-01-31	7											3		2021-06-28	2020-01-31	1	1	25		49		0	1	1	5	Kyankwanzi	Watuba	Masode	Masode	Masode	6	2	1		Number cannot be reached at this time	0	0	2
KB037	1				0	2020-02-12	7											3		2021-06-28	2020-02-12	1	1	45		58		1	1	1	5	Kiboga	Kiboga	Town council	Town council	Town council	1	2	1			1	1	2
KB037		1			20	2020-02-12	7			1	10000																																		1	0	0	0	0
KB038	0				0	2020-02-24	7											3		2021-06-28	2020-02-24	1	1	30		46		0	1	1	5	Kyankwanzi	Mulanga	Luwawu	Kafafagala	Kafafagala		2	1			1	1	2
KB038		0			0	2020-02-24	7		20	1	10000																																		1	0	0	0	0
KB039	1				0	2020-02-25	7											3		2021-06-28	2020-02-25	1	1	60		46		1	0	1	5	Kiboga	Nkandwe	Kibinga	Kalusungwa	Kibinga	167	2	1		Number not available at this time	0	0	2
KB040	1				0	2020-02-27	7											3		2021-06-28	2020-02-27	1	1	20		55		1	1	1	5	Kakumiro	Kakumiro	Kakindo	Kakumiro	Kakumiro	52	2	1		Number cannot be reached at this	0	0	2
KB041	0				0	2020-02-28	7											3		2021-06-28	2020-02-28	1	1	37		42		0	1	1	5	Kiboga	Muwaga	Luswa	Luswa	Luswa	35	2	1		Contact doesn't know the Patient (wrong number)	0	0	2
KB042	1				0	2020-03-03	7											3		2021-06-28	2020-03-03	1	1	36		49		1	1	1	5	Kiboga	Kiboga	Town council	Buzibwera	Buzibwera	201	2	1			1	1	2
KB042		0			0	2020-03-03	7			1	50000																																		1	0	0	0	0
KB043	1				0	2020-04-03	7											3		2021-06-28	2020-04-03	2	2	77		45		1	1	1	5	Kyankwanzi	Butemba	Kigazi	Kakoma B	Kakoma	102	2	1		Wrong number, the owner claims that he has never been in kiboga and doesn't know any one in this name	0	0	2
KB044	1				0	2020-04-03	7											3		2021-06-28	2020-04-03	2	2	35		50		1	1	1	5	Kiboga	Kiboga	Town council	Bamusuta	Bamusuta	3	2	1		Number is kindly switched off	0	0	2
KB045	1				0	2020-04-24	8											3		2021-06-28	2020-04-24	2	2	34		49		1	1	1	5	Kiboga	Kiboga	Town council	Kiwanguzi	Town council	1	2	1			1	1	2
KB045		0			0	2020-04-24	8	6	23	1	15000																																		0	1	0	0	0
KB046	1				0	2020-05-08	8											3		2021-06-28	2020-05-08	2	2	26		53		1	1	1	5	Kiboga	Kiboga	Kapeeka	Nyiminga	Nyiminga		2	1		Number not available on the MTN network	0	0	2
KB047	1				0	2020-04-10	7											3		2021-06-28	2020-04-10	2	2	61		45		1	0	1	5	Kyankwanzi	Nkoko	Nakatogo	Nkoko	Nkoko	39	2	1		Number cannot be reached at this time	0	0	2
KB048	1				0	2020-05-01	8											3		2021-06-28	2020-05-01	2	2	31		52		1	1	1	5	Kiboga	Kiboga	Town council	Kabakyala	Town council	1	2	1			1	1	2
KB049	1				0	2020-05-15	0											3		2021-06-28	2020-05-15	2	2	22		57		1	1	1	5	Kiboga	Kiboga	Kapeeka	Nyiminga	Nyiminga		2	1		Contact only speaks and doesn't know the Patient (wrong number)	0	0	2
KB050	1				0	2020-06-26	0											3		2021-06-28	2020-06-26	2	2	54		44		1	1	1	5	Kyankwanzi	Masode	Masode	Masode	Masode	6	2	1			1	1	2
KB050		0			0	2020-06-26	8	44	44	1	7000																																		0	1	0	0	0
KB051	1				0	2020-04-20	8											3		2021-06-28	2020-04-20	1	2	46		54		1	1	1	5	Kiboga	Kiboga	Town council	Kyanga	Kyanga	148	2	1			1	1	2
KB051		0			0	2020-04-20	8		33	1	8000																																		1	0	0	0	0
KB052	0				0	2020-04-27	8											3		2021-06-28	2020-04-27	1	2	27		71		0	1	1	5	Kiboga	Kiboga	Town council	Kabakyala	Town council	1	2	1			1	1	2
KB053	1				0	2020-05-05	8											3		2021-06-28	2020-05-05	1	2	28		54		1	1	1	5	Kyankwanzi	Mulogi	Karagi	Musalaba	Musalaba		2	1			1	1	2
KB053		0			0	2020-05-05	8		15	1	7000																																		1	0	0	0	0
KB054	1				0	2020-05-05	8											3		2021-06-28	2020-05-05	1	2	31		64		1	1	1	5	Kiboga	Kiboga	Town council	Lutuula	Lutuula	79	2	1			1	1	2
KB054		0			0	2020-05-05	8	2		1	10000																																		1	0	0	0	0
KB055	0				0	2020-05-07	8											3		2021-06-28	2020-05-07	1	2	38		43		0	1	1	5	Kiboga	Kiboga	Kapeeka	Kyanyimba	Kyanyimba	15	2	1			1	1	2
KB055		0			0	2020-05-07	8	29		3	700000																																		1	0	0	0	0
KB056	0				0	2020-03-11	7											3		2021-06-28	2020-03-11	1	2	30		39		0	1	1	5	Kyankwanzi	Mulanyi	Kalanyi	Kisozi	Kisozi	108	2	1			1	1	2
KB056		0			0	2020-03-11	7		29	1	30000																																		1	0	0	0	0
KB057	0				0	2020-06-04	7											3		2021-06-28	2020-06-04	1	2	27		27		0	0	1	5	Kiboga	Kiboga	Kiboga	Kiteredde	Kiboga	1	2	0	2020-07-19				2
KB058	1				0	2020-06-12	0											3		2021-06-28	2020-06-12	1	2	32		56		1	1	1	5	Kiboga	Kiboga	Lwamata	Lwamata	Lwamata	17	2	1		Number cannot be reached at this time	0	0	2
KB059	1				0	2020-08-14	7											3		2021-06-28	2020-08-14	2	3	35		69		1	0	1	5	Kiboga	Kiboga	Muwanga	Lusera	Lusera	133	2	1			1	1	2
KB059		0			0	2020-08-14	7		15	1	50000																																		0	1	0	0	0
KB060	0				0	2020-07-10	0											3		2021-06-28	2020-07-10	2	3	45		55		0	0	1	5	Kasanda	Kitumbi	Kisiita	Mugugugo	Kisiita	31	2	1			1	1	2
KB061	1				0	2020-07-24	0											3		2021-06-28	2020-07-24	2	3	33		75		1	0	1	5	Kiboga	Bukomero	Bukomero	Kalungu	Bukomero	38	2	1		Contact doesn't know the Patient (wrong number)	0	0	2
KB062	0				0	2020-07-03	7											3		2021-06-28	2020-07-03	2	3	42		60		0	0	1	5	Kiboga	Kiboga	Town council	Kiboga ward	Town council	1	2	1		Patient currently far from the supporter	0	0	2
KB063	0				0	2020-08-27	0											3		2021-06-28	2020-08-27	2	3	31		54		0	1	1	5	Kiboga	Lwamata	Lwamata	Lwamata	Lwamata	17	2	1		Number cannot be reached at this time	1	1	2
KB063		0			0	2020-08-27	0		30	1	12000																																		0	1	0	0	0
KB064	1				0	2020-08-28	0											3		2021-06-28	2020-08-28	2	3	85		54		1	1	1	5	Kiboga	Kiboga	Kiboga	Mpango	Kiboga	1	2	1			1	1	2
KB064		1			65	2020-08-28	0		76	2	50000																																		0	1	0	0	0
KB065	0				0	2020-09-04	0											3		2021-06-28	2020-09-04	2	3	50		55		0	0	1	5	Kiboga	Kiboga	Town council	Lufula	Town council	1	2	1			1	1	2
KB065		0			0	2020-09-04	0			1	4000																																		0	1	0	0	0
KB066	1				0	2020-09-18	7											3		2021-06-28	2020-09-18	2	3	63		45		1	0	1	5	Kyankwanzi	Watuba	Kigomba	Kayera	Kigomba	90	2	1		Contact is currently far from supporter but promises to look for him tomorrow	0	0	2
KB067	0				0	2020-07-08	7											3		2021-06-28	2020-07-08	1	3	68		34		0	0	1	5	Kiboga	Kiboga	Town council	Nasuuna	Town council	1	2	1		Phone number is not available at this time	0	0	2
KB068	1				0	2020-07-10	7											3		2021-06-28	2020-07-10	1	3	33		54		1	1	1	5	Kyankwanzi	Watuba	Watuba	Kasambya	Kasambya	11	2	1		Contact doesn't know the Patient (wrong number)	0	0	2
KB069	0				0	2020-07-14	0											3		2021-06-28	2020-07-14	1	3	69		60		0	1	1	5	Kyankwanzi	Kyankwanzi	Mukanyi	Munyami	Kiwanguzi	9	2	0	2021-03-04		0	0	2
KB070	1				0	2020-07-15	8											3		2021-06-28	2020-07-15	1	3	51		60		1	1	1	5	Kyankwanzi	Byerima	Byerima	Kijobya	Kijobya	90	2	1		Number not available at the moment	0	0	2
KB071	0				0	2020-07-28	0											3		2021-06-28	2020-07-28	1	3	35		51		0	1	1	5	Kyankwanzi	Watuba	Masode	Kilagazi	Masode	6	2	1			1	1	2
KB071		0			0	2020-07-28	0		23	2	70000																																		1	0	0	0	0
KB072	1				0	2020-08-20	0											3		2021-06-28	2020-08-20	1	3	25		53		1	1	1	5	Kasanda	Kitumbi	Kitumbi	Lubale	Kitumbi	175	2	1			1	1	2
KB073	1				0	2020-08-24	0											3		2021-06-28	2020-08-24	1	3	75		36		1	1	1	5	Kiboga	Kiboga	Town council	Kiwanguzi	Town council	1	2	1		Number doesn't exist on the MTN network and also for the supporter isn't available	0	0	2
KB074	0				0	2020-09-07	0											3		2021-06-28	2020-09-07	1	3	59		51		0	1	1	5	Kiboga	Kiboga	Town council	Kalere	Town council	1	2	1		Contact is currently too far from the Patient	0	0	2
KB23	1				0	2020-07-24	7											3		2021-06-28	2020-07-24	3	3	24		66		1	0	1	5	Kiboga	Kiboga	Kilulumba	Kilulumba	Kilulumba	156	2	1			1	1	2
KI001	1				0	2021-05-31	0											5		2021-05-31	2021-05-31	2	1	50	161	63	24.3	1	1	1	5	Wakiso	Sabbagabo	Kasango	Gyadira	Gyadira		2	1			1	1	2
KI002	0				0	2021-05-31	0											5		2021-05-31	2021-05-31	2	1	30	155	75	31.2	0	1	1	5	Nakaseke	Nakaseke	Singo	Kakoola	Singo	0.933	2	1		Participant phone contact is off and the treatment supporter lost contact with the participant	0	0	2
KI003	1				0	2021-05-31	7											5		2021-05-31	2021-05-31	2	1	24				1	1	0		Wakiso	Buloba	Buloba	Buloba	Buloba	13.2	2	1		Phone contact out of service	0	0	2
KI004	0				0	2021-05-31	7											5		2021-05-31	2021-05-31	2	1	24				0	1	1	5	Kampala	Kyadondo	Makindye	Nabiiti	Kansanga	4	2	1		All available contacts aren't related to the patient	0	0	2
KI005	0				0	2021-05-31	0											5		2021-05-31	2021-05-31	2	1	29				0	1	1	5	Kampala	Kyadondo	Rubaga	Kitolizo	Mengo	0.67	2	1		Available phone contacts don't know the participant	0	0	2
KI006	1				0	2021-05-31	8											5		2021-05-31	2021-05-31	2	1	37				1	1	1	5	Kampala	Kyadondo	Rubaga	Bakuli	Rubaga	3	2	1			1	1	2
KI006		0			0	2021-05-31	1	38	4	1	3000																																		0	1	0	0	0
KI007	1				0	2021-05-31	0											5		2021-05-31	2021-05-31	2	1	19				1	1	1	5	Kampala	Kyadondo	Rubaga	Najjanankumbi	Busabala	12	2	1			1	1	2
KI007		0			0	2021-05-31	1	20		3	200000																																		0	1	0	0	0
KI008	0				0	2021-05-31	7											5		2021-05-31	2021-05-31	2	1	26	165	56	20.6	0	1	1	5	Kampala	Kyadondo	Rubaga	Nateete	Nateete	5	2	1			1	1	2
KI008		0			0	2021-05-31	7	28	15	3	99																																		0	1	0	0	0
KI009	0				0	2021-05-31	0											5		2021-05-31	2021-05-31	2	1	20	165	25	9.2	0	1	1	5	Wakiso	Kyadondo	Kibibi	Masajja	Kibibi	3	2	1			1	1	2
KI009		0			0	2021-05-31	7	21		3	99																																		0	1	0	0	0
KI010	0				0	2021-05-31	0											5		2021-05-31	2021-05-31	2	1	27	156	47	19.3	0	1	0		Kampala	Kyadondo	Makindye	Katabila	Nsambya	3	2	1			1	1	2
KI010		0			0	2021-05-31	5	28		1	5000																																		0	1	0	0	0
KI011	0				0	2021-05-31	2											5		2021-05-31	2021-05-31	2	1	26				0	1	0		Kampala	Kyadondo	Rubaga	Kitebi	Kitebi	4.5	2	1			1	1	2
KI011		1	1	0	20	2021-05-31	7	27	15	3	99																																		0	1	0	0	0
KI012	1				0	2021-05-31	7											5		2021-05-31	2021-05-31	2	1	29				1	1	0		Wakiso	Sabagabo	Makindye	Busabala	Gangu	5.5	2	1			1	1	2
KI012		0			0	2021-05-31	7		0	3	80000																																		0	1	0	0	0
KI013	0				0	2021-05-31	7											5		2021-05-31	2021-05-31	2	1	30				0	1	1	5	Kampala	Kyadondo	Rubaga	Kitonzi	Lungujja	3	2	1			1	1	2
KI013		0			0	2021-05-31	7	19		3	99																																		0	1	0	0	0
KI014	0				0	2021-05-31	8											5		2021-05-31	2021-05-31	2	1	51				0	1	1	5	Kampala	Kyadondo	Rubaga	Wilson zone	Ndeeba	2	2	1		Participant refused to consent to participate in the study	1	0	2
KI015	0				0	2021-05-31	0											5		2021-05-31	2021-05-31	2	1	34	166	52	18.9	0	1	1	4	Mityana	Ssingo	Kikandwa	Kitamaavu	Kikandwa	29	2	1			1	1	2
KI015		0	0	0	0	2021-05-31	7	36		1	10000																																		0	1	0	0	1
KI016	0				0	2021-05-31	0											5		2021-05-31	2021-05-31	2	1	25	165	60	22	0	1	1	5	Wakiso	Kyadondo	Sabagabo	Kasato	Kisenyi	0.509	2	1		Participant very far away from the treatment supporter and she can't trace him	0	0	2
KI017	1				0	2021-05-31	0											5		2021-05-31	2021-05-31	2	1	37	170	65	22.5	1	1	1	5	Kampala	Kyadondo	Kawempe	Bwaise	Bwaise	5	2	1		All available phone contacts are off	0	0	2
KI018	1				0	2021-05-31	7											5		2021-05-31	2021-05-31	3	1	28		43		1	0	1	5	Kampala	Kyadondo	Kawempe	Bwaise	Bwaise	5	2	1		Treatment supporter no longer in contact with the participant	0	0	2
KI019	1				0	2021-05-31	7											5		2021-05-31	2021-05-31	2	1	29		45		1	0	1	5	Wakiso	Nansana	Nabweru	Lugoba	Lugoba	8	2	1		Supporter has no time to trace for the participant	0	0	2
KI020	1				0	2021-05-31	0											5		2021-05-31	2021-05-31	2	1	40				1	1	1	5	Wakiso	Kyadondo	Kayunga	Bugembe	Bugembe gambo		2	1			1	1	2
KI020		1			17	2021-05-31	1	43	4	1	10000																																		0	1	0	0	1
KI021	1				0	2021-05-31	7											5		2021-05-31	2021-05-31	2	1	28				1	1	0		Wakiso	Nansana	Nansana	Nansana	Nansana	4.5	2	1		Contact doesn't know the patient	0	0	2
KI022	0				0	2021-05-31	7											5		2021-05-31	2021-05-31	2	1	29	157	50	20.3	0	1	1	5	Kampala	Kyadondo	Makindye	Salama	Makindye	5	2	1		Participant phone contact is off and the treatment supporter doesn't recognize the participant.	0	0	2
KI023	1				0	2021-05-31	0											5		2021-05-31	2021-05-31	2	1	37	164	52	19.3	1	1	1	5	Wakiso	Kyadondo	Makindye Sabagabo	Kanaba	Makindye sabagabo	8	2	1			1	1	2
KI023		0			0	2021-05-31	0	39		1	20000																																		0	1	0	0	0
KI024	0				0	2021-05-31	7											5		2021-05-31	2021-05-31	2	1	22	166	45	16.3	0	1	1	5	Wakiso	Kyadondo	Gayaza	Wampewo	Wampewo	13	2	1			1	1	2
KI024		0			0	2021-05-31	0	24		3	800000																																		0	1	0	0	0
KI025	0				0	2021-05-31	0											5		2021-05-31	2021-05-31	2	1	46	171	50	17.1	0	1	0		Kampala	Kyadondo	Rubaga	Mengo	Kisenyi	0.509	2	1			1	1	2
KI025		1			21	2021-05-31	7	48	20	3	99																																		0	1	0	0	0
KI026	1				0	2021-05-31	8											5		2021-05-31	2021-05-31	2	1	26	164	45	16.7	1	0	1	5	Kampala	Kyadondo	Rubaga	Ndeeba	Nateete	5	2	1		Available Phone contact is off	0	0	2
KI027	0				0	2021-05-31	8											5		2021-05-31	2021-05-31	2	1	24				0	1	1	5	Kampala	Kyadondo	Rubaga	Nalukolongo	Nalukolongo	2.5	2	1			1	1	2
KI027		1	0	1	3	2021-05-31	0	25		3	200000																																		0	1	0	0	0
KI028	0				0	2021-05-31	0											5		2021-05-31	2021-05-31	2	1	24	165	68	25	0	1	1	5	Wakiso	Nsangi	Nsangi	Kitemu	Nsangi	13.4	2	1			1	1	2
KI028		0	0	0	0	2021-05-31	7	30		3	99																																		0	1	0	0	0
KI029	1				0	2021-05-31	0											5		2021-05-31	2021-05-31	2	1	35	167	53	19	1	1	1	5	Kampala	Kyadondo	Makindye	Gogonya	Nsambya	3	2	1			1	1	2
KI029		1			71	2021-05-31	8																																						0	1	0	0	0
KI030	1				0	2021-05-31	0											5		2021-05-31	2021-05-31	2	1	35	182	56	16.9	1	1	1	4	Kampala	Kyadondo	Makindye	Gogonya	Nsambya	3	2	1		All available phone contacts are off	0	0	2
KI031	1				0	2020-02-13	7											5		2021-06-18	2020-02-13	3	1	25				1	1	1	1	Wakiso	Entebbe	Entebbe	Seguku	Seguku	8.2	2	1			1	1	2
KI031		0			0	2020-02-13	7	25		1	20000																																		0	0	1	0	0
KI033	1				0	2020-05-31	0											5		2021-05-31	2020-05-31	3	2	28	171	49	16.8	1	1	1	5	Kampala	Kyadondo	Makindye	Nkele	Katwe	0.933	2	0	2020-12-15				2
KI034	1				0	2021-05-31	0											5		2021-05-31	2021-05-31	3	1	38				1	0	0		Kampala	Kyadondo	Rubaga	Ndeeba	Natete	5	2						0
KI035	1				0	2021-05-31	0											5		2021-05-31	2021-05-31	3	2	26	150	49	21.8	1	1	0		Kampala	Kyadondo	Rubaga	Katwe	Katwe	0.933	2	1			1	1	2
KI035		0			0	2021-05-31	0	29	5	1	10000																																		0	0	1	0	0
KI036	1				0	2021-05-31	0											5		2021-05-31	2021-05-31	3	2	45	171	67	22.9	1	1	0		Kampala	Kyadondo	Kawempe	Katale	Kawempe	8	2	1		Available phone contact is off	0	0	2
KI037	1				0	2021-06-01	0											5		2021-06-01	2021-06-01	3	1	37	164.5	61	22.5	1	0	0		Wakiso	Kyadondo	Nsangi	Nsangi	Nsangi	13.4	2						0
KI038	0				0	2021-06-01	0											5		2021-06-01	2021-06-01	3	1	23				0	1	1	5	Kampala	Kyadondo	Rubaga	Mutundwe	Mutundwe	4.4	2	1			1	1	2
KI038		0			0	2021-06-01	0	24	8	3	99																																		0	0	1	0	0
KI039	1				0	2021-06-01	0											5		2021-06-01	2021-06-01	3	1	25				1	1	1	5	Kampala	Kyadondo	Rubaga	Kasubi Zone 1	Kasubi	3.2	2	1		Available contacts don't know the study participant	0	0	2
KI040	0				0	2021-06-01	0											5		2021-06-01	2021-06-01	3	1	18		60		0	1	1	4	Kampala	Makindye	Makindye	Kabowa	Makindye sabagabo	8	2	1		Participant out of the country	0	0	2
KI041	1				0	2021-06-01	0											5		2021-06-01	2021-06-01	3	1	24	152	42	18.2	1	1	1	5	Wakiso	Kyadondo	Nsangi	Nakabugo	Nsangi	13.4	2	1		All available phone contacts are off	0	0	2
KI042	1				0	2021-06-01	0											5		2021-06-01	2021-06-01	3	1	36		53		1	1	1	5	Kampala	Makindye	Makindye	Kabalagala	Kabalagala	3	2	1			1	1	2
KI042		0			0	2021-06-01	0	39		1	7000																																		0	0	1	0	0
KI043	1				0	2021-06-01	0											5		2021-06-01	2021-06-01	3	1	37	154	54	22.8	1	1	1	5	Kampala	Makindye	Kibuye	Kobil	Kibuye	2	2	1		Patient not known by the available contacts	0	0	2
KI044	0				0	2021-06-01	0											5		2021-06-01	2021-06-01	3	1	40	167	40	14.3	0	1	1	5	Kampala	Central	Kisenyi	Kasaato	Kisenyi	0.509	2	1		Available contacts don't know the participant	0	0	2
KI045	1				0	2021-06-01	0											5		2021-06-01	2021-06-01	2	2	45				1	1	1	5	Kampala	Central	Mengo	Kayiwa	Mengo	0.67	2	1		Available phone contact is off	0	0	2
KI046	0				0	2021-06-02	0											5		2021-06-02	2021-06-02	2	2	39	162	59	22.5	0	1	1	5	Kampala	Makindye	Salama	Busega	Busega	6	2	1			1	1	2
KI046		0			0	2021-06-02	0	30		1	5000																																		0	1	0	0	0
KI047	1				0	2021-06-01	0											5		2021-06-01	2021-06-01	2	2	31	149	50	22.5	1	1	1	5	Kampala	Rubaga	Mengo	Zone2	Mengo	0.67	2						0
KI048	0				0	2021-06-01	0											5		2021-06-01	2021-06-01	2	2	40	164	47	17.5	0	1	1	5	Wakiso	Nansana	Nabweru	Nkokonjeru	Nabweru	6	2	1			1	1	2
KI048		1			20	2021-06-01	0	41		1	3500																																		0	1	0	0	1
KI049	0				0	2021-06-01	0											5		2021-06-01	2021-06-01	2	2	50	169	82	28.7	0	1	0		Gombe	Kalamba	Kalamba	Kalamba	Kalamba	3	2	1			1	1	2
KI049		0			0	2021-06-01	0		40	3	99																																		0	1	0	0	0
KI050	0				0	2021-06-01	0											5		2021-06-01	2021-06-01	3	1	26	164	57	21.2	0	1	1	5	Wakiso	Kyadondo	Bulenga	Nakwadde	Bulenga	8	2	1			1	1	2
KI050		0			0	2021-06-01	0	34		3	99																																		0	0	1	0	0
KI051	0				0	2021-06-01	0											5		2021-06-01	2021-06-01	2	2	25	158	40	16	0	1	1	5	Kampala	Makindye	Makindye	Kibuye	Kibuye	2	2	1		Available phone contact is off	0	0	2
KI052	1				0	2021-06-01	0											5		2021-06-01	2021-06-01	2	2	19	178	41	12.9	1	1	1	5	Kampala	Rubaga	Rubaga	Kosavo	Lungujja	3	2	1		Participant not known by the available phone contact	0	0	2
KI053	0				0	2021-06-01	7											5		2021-06-01	2021-06-01	2	2	36				0	1	1	5	Kampala	Rubaga	Rubaga	Najanankumbi	Najanankumbi	4	2	1			1	1	2
KI053		0			0	2021-06-01	7	38		1	20000																																		0	1	0	0	0
KI054	1				0	2021-06-01	0											5		2021-06-01	2021-06-01	2	2	35	163	58	21.8	1	1	1	5	Kampala	Rubaga	Rubaga	Nalukolongo	Nalukolongo	2.5	2	1			1	1	2
KI054		0			0	2021-06-01	0	37	20	1	5000																																		0	1	0	0	0
KI055	1				0	2021-06-01	0											5		2021-06-01	2021-06-01	2	2	22	167.5	55	19.6	1	1	1	5	Kampala	Makindye	Katwe	Nashville zone	Katwe	0.933	2						0
KI055		0			0	2021-06-01	7	35		1	10000																																		0	1	0	0	0
KI056	0				0	2021-06-01	7											5		2021-06-01	2021-06-01	2	2	25	167.5	45	16	0	1	1	5	Kampala	Makindye	Makindye	Kizinga	Makindye	5	2	1			1	1	2
KI057	1				0	2021-06-01	0											5		2021-06-01	2021-06-01	2	2	37	159	42	16.6	1	1	1	5	Kampala	Makindye	Makindye	Masajja	Masajja	3.5	2	1		Treatment supporter far from the participant	0	0	2
KI058	1				0	2021-06-01	12											5		2021-06-01	2021-06-01	3	2	38	173	46	15.4	1	1	1	5	Kampala	Rubaga	Rubaga	Kabowa	Kabowa	2.7	2	1			1	1	2
KI058		0			0	2021-06-01	2	41	7	3	99																																		0	0	1	0	0
KI059	1				0	2021-06-01	2											5		2021-06-01	2021-06-01	3	2	34	164	47	17.5	1	1	0		Kampala	Rubaga	Rubaga	Natete	Natete	5	2	1			1	1	2
KI059		0			0	2021-06-01	0			3	99																																		0	0	1	0	1
KI060	0				0	2021-06-01	7											5		2021-06-01	2021-06-01	3	2	42	162	47	17.9	0	1	1	5	Kampala	Rubaga	Rubaga	Ndebba	Nebba	2	2	1		Available phone contacts are off	0	0	2
KI061	0				0	2021-06-01	7											5		2021-06-01	2021-06-01	2	2	36	162	42	16	0	1	1	5	Kampala	Makindye	Nsambya	Mugwanya	Nsambya	3	2	1		All available phone contacts are off	0	0	2
KI062	0				0	2021-06-01	7											5		2021-06-01	2021-06-01	2	2	24	153	37	15.8	0	1	1	5	Kampala	Makindye	Makindye	Namasuba	Namasuba	4.5	2	1			1	1	2
KI063	1				0	2021-06-01	7											5		2021-06-01	2021-06-01	2	2	25	163	52	19.6	1	1	1	5	Kampala	Central	Katwe	Kevina	Katwe	0.933	2	1			1	1	2
KI063		0	0	0	0	2021-06-01	0	20		1	5000																																		0	1	0	0	0
KI064	0				0	2021-06-01	0											5		2021-06-01	2021-06-01	2	2	36	163	58	21.8	0	1	1	5	Wakiso	Kyadondo	Sabagabo	Zana	Zana	5	2						0
KI065	1				0	2021-06-01	0											5		2021-06-01	2021-06-01	2	2	38	178	69	21.8	1	1	1	5	Wakiso	Kyadondo	Bulega	Bulenga	Bulega	8	2	1			1	1	2
KI066	1				0	2021-06-01	0											5		2021-06-01	2021-06-01	2	2	35	163	44	16.6	1	1	0		Kampala	Rubaga	Rubaga	Kosavo	Kosavo	3.4	2	1		Available phone contact is off	0	0	2
KI067	1				0	2021-06-01	0											5		2021-06-01	2021-06-01	2	2	56	165	58	21.3	1	1	1	5	Kampala	Makindye	Makindye	Katongo	Gaba	9	2	1			1	1	2
KI067		1			18	2021-06-01	0	58	30	1	6000																																		0	1	0	0	1
KI068	0				0	2021-06-01	0											5		2021-06-01	2021-06-01	2	2	38	180	66	20.4	0	1	1	5	Wakiso	Nansana	Nabweru	Katooke	Katooke	8	2	1		All available phone contacts are off	0	0	2
KI069	0				0	2021-06-01	12											5		2021-06-01	2021-06-01	2	2	43	167	61	21.9	0	1	1	5	Wakiso	Busiro	Nsangi	Nakuwadde	Bulenga	8	2	1		Available phone contacts are off	0	0	2
KI070	1				0	2021-06-01	7											5		2021-06-01	2021-06-01	2	2	37	169	73	25.6	1	1	1	5	Wakiso	Kyadondo	Nakasozi	Buddo	Nakasozi		2	1			1	1	2
KI070		0			0	2021-06-01	7	35		1	50000																																		0	1	0	0	0
KI071	1				0	2021-06-01	0											5		2021-06-01	2021-06-01	2	2	47	163	66	24.8	1	0	1	5	Wakiso	Busiro	Nsangi	Kigoma	Buloba	13.2	2						0
KI071		0			0	2021-06-01	7	35		1	20000																																		0	1	0	0	0
KI072	1				0	2021-06-01	0											5		2021-06-01	2021-06-01	2	2	47	173	56	18.7	1	1	1	5	Kampala	Rubaga	Ndeba	Zone2	Nsike	13.4	2	1			1	1	2
KI072		1			18	2021-06-01	7	49		1	3000																																		0	1	0	0	1
KI073	1				0	2021-06-01	7											5		2021-06-01	2021-06-01	2	2	51	159	25	9.9	1	0	1	5	Kampala	Central	Kagugube	Ntawanyanganda	Kagugube		2	1		Available phone contact is off	0	0	2
KI074	1				0	2021-06-01	0											5		2021-06-01	2021-06-01	2	2	35				1	0	1	5	Kampala	Rubaga	Natete	Nanfuka	Nanfuka	2.4	2	1		Available phone contact is off	0	0	2
KI075	1				0	2021-06-01	0											5		2021-06-01	2021-06-01	2	2	54	181	64	19.5	1	1	1	5	Kampala	Rubaga	Ndeba	Kironde	Ndeba	2	2	1			1	1	2
KI076	1				0	2021-06-01	0											5		2021-06-01	2021-06-01	1	1	31	162	47	17.9	1	1	1	5	Kampala	Kawempe	Kawempe	Kiganda	Kiganda	26	2						0
KI077	0				0	2021-06-01	0											5		2021-06-01	2021-06-01	1	1	28		52		0	1	1	5	Kampala	Central	Kisenyi	Kisenyi	Kisenyi	0.509	2	1		Participant not known by available contacts	0	0	2
KI078	0				0	2021-06-01	0											5		2021-06-01	2021-06-01	1	1	26		52		0	1	1	5	Wakiso	Wakiso	Wakiso	Wakiso	Wakiso	22	2	1			1	1	2
KI078		0			0	2021-06-01	2	27		3	99																																		1	0	0	0	0
KI079	1				0	2021-06-01	0											5		2021-06-01	2021-06-01	1	1	35	187	67	19.2	1	1	1	5	Kampala	Makindye	Makindye	Baracks	Makindye	5	2	1		Available phone contact is off	0	0	2
KI080	0				0	2021-06-01	0											5		2021-06-01	2021-06-01	1	1	46		59		0	1	1	5	Kasanda	Kasanda	Bukuyo	Lukiya	Bukuyo	5.5	2	1		Participant phone contact is off and treatment supporter is far away from the participant	0	0	2
KI081	1				0	2021-06-01	0											5		2021-06-01	2021-06-01	1	1	31		57		1	1	1	5	Kampala	Rubaga	Kasubi	Nankulabye	Kasubi	3.2	2	1		Available contacts don't know the client	0	0	2
KI082	1				0	2021-06-01	0											5		2021-06-01	2021-06-01	1	1	32		58		1	0	1	5	Kampala	Central	Kisenyi	Lusana	Kisenyi	0.509	2	1		Available phone contact is off	0	0	2
KI083	0				0	2021-06-01	7											5		2021-06-01	2021-06-01	1	1	26	174	71	23.5	0	1	1	5	Kampala	Rubaga	Rubaga	Lusaze	Lunguja	3	2	1			1	1	2
KI084	1				0	2021-06-02	0											5		2021-06-02	2021-06-02	1	1	34				1	1	0		Wakiso	Makindye	Busabala	Bubu	Busabala	12	2	1		Available phone contact is off	0	0	2
KI085	1				0	2021-06-02	7											5		2021-06-02	2021-06-02	1	1	21	162	47	17.9	1	1	1	5	Kampala	Kawempe	Kawempe	Kakungulu	Kakungulu	7	2	1			1	1	2
KI085		0			0	2021-06-02	0	22		1	10000																																		1	0	0	0	0
KI086	1				0	2021-06-02	0											5		2021-06-02	2021-06-02	1	1	30	165	56	20.6	1	0	1	5	Kampala	Makindye	Katwe	Lugala	Lugala	3.2	2	1		Participant very far from the treatment supporter	0	0	2
KI087	1				0	2020-06-02	7											5		2021-06-02	2020-06-02	1	1	36	166	51	18.5	1	1	1	5	Kampala	Makindye	Katwe	Kasawe	Katwe	0.933	2	0	2020-10-13				2
KI088	1				0	2021-06-02	0											5		2021-06-02	2021-06-02	3	2	29		30		1	1	1	5	Kampala	Central	Central	Kisenyi	Kisenyi	0.509	2						0
KI089	1				0	2021-06-02	0											5		2021-06-02	2021-06-02	3	3	25	165	57	20.9	1	1	1	5	Kampala	Central	Kisenyi	Hass Petrol	Mengo	0.67	2	1			1	1	2
KI089		0			0	2021-06-02	0			2	300000																																		0	0	1	0	0
KI090	1				0	2021-06-02	0											5		2021-06-02	2021-06-02	1	1	29	167	73	26.2	1	1	0		Kampala	Kawempe	Kawempe	Kawempe	Kawempe	8	2	1			1	1	2
KI090		0			0	2021-06-02	0	31		1	10000																																		1	0	0	0	0
KI091	1				0	2021-06-02	0											5		2021-06-02	2021-06-02	1	1	49	165	65	23.9	1	1	0		Kampala	Central	Kisenyi	Mzaana	Kisenyi	0.509	2	1		Available phone contact is off	0	0	2
KI092	1				0	2021-06-02	0											5		2021-06-02	2021-06-02	1	1	45				1	1	1	5	Kampala	Central	Mengo	Kisenyi	Mengo	0.67	2	1		All available phone contacts are off	0	0	2
KI093	1				0	2021-06-02	0											5		2021-06-02	2021-06-02	1	1	37	164	49	18.2	1	1	1	5	Kampala	Rubaga	Lungujja	Kosovo	Lungujja	3	2	1			1	1	2
KI093		0			0	2021-06-02	0		38	3	100000																																		1	0	0	0	0
KI094	0				0	2021-06-02	0											5		2021-06-02	2021-06-02	3	3	38	157	40	16.2	0	0	1	5	Kampala	Kawempe	Bwaise	Kisowera	Bwaise	5	2	1		Treatment supporter no longer in contact with the participant	0	0	2
KI095	0				0	2021-06-02	0											5		2021-06-02	2021-06-02	3	3	25	166	45	16.3	0	0	1	5	Kampala	Rubaga	Kasubi	Kawala	Kawala	4	2	1		Treatment supporter far from the participant	0	0	2
KI096	1				0	2021-06-02	0											5		2021-06-02	2021-06-02	3	3	34	174	53	17.5	1	1	1	5	Kampala	Rubaga	Rubaga	Lungujja	Lungujja	3	2	1		Available phone contact is off	0	0	2
KI097	1				0	2021-06-02	0											5		2021-06-02	2021-06-02	1	1	40	173	53	17.7	1	0	1	5	Kampala	Kawempe	Mpererwe	Kakungulu	Mpererwe	8	2	1		Available phone contact is off	0	0	2
KI098	0				0	2021-06-02	0											5		2021-06-02	2021-06-02	1	1	20	150	50	22.2	0	1	1	5	Wakiso	Wakiso	Wakiso	Wakiso	Wakiso	22	2	1			1	1	2
KI098		0			0	2021-06-02	0	40		1	99																																		1	0	0	0	0
KI099	0				0	2021-06-02	7											5		2021-06-02	2021-06-02	1	1	24				0	1	1	5	Kampala	Rubaga	Natete	Wakaliga	Natete	5	2	1			1	1	2
KI099		0			0	2021-06-02	7		5	3	150000																																		1	0	0	0	0
KI100	0				0	2021-06-02	7											5		2021-06-02	2021-06-02	3	3	24	171	65	22.2	0	1	1	5	Kampala	Rubaga	Natete	Bakuli	Natete	5	2	1		Treatment supporter can't reach the participant	0	0	2
KI101	1				0	2021-06-02	3											5		2021-06-02	2021-06-02	3	3	36	178	55	17.4	1	1	1	5	Kampala	Central	Kisenyi	Kisenyi	Kisenyi	0.509	2	1		Treatment supporter can't reach the participant	0	0	2
KI102	1				0	2021-06-02	0											5		2021-06-02	2021-06-02	3	3	43	169	55	19.3	1	1	1	5	Kampala	Makindye	Makindye	Makindye	Makindye	5	2	1			0	1	2
KI102		1			2	2021-06-02	8	39		1	2000																																		0	0	1	0	0
KI103	1				0	2021-06-02	0											5		2021-06-02	2021-06-02	1	1	52				1	1	1	2	Kampala	Makindye	Busega	Kaluzi	Busega	6	2	1			1	1	2
KI103		1			60	2021-06-02	0	52		1	99																																		1	0	0	0	0
KI104	1				0	2021-06-02	7											5		2021-06-02	2021-06-02	1	1	23	171.4	53	18	1	1	1	5	Kampala	Makindye	Katwe	Zone2	Katwe	0.933	2						0
KI105	1				0	2021-06-02	7											5		2021-06-02	2021-06-02	1	1	40	171.5	48	16.3	1	1	1	5	Kampala	Makindye	Makindye	Munyonyo	Salama	6	2	1		Participant not known by available contacts	0	0	2
KI106	0				0	2021-06-02	7											5		2021-06-02	2021-06-02	1	2	25	152	59	25.5	0	1	1	5	Kampala	Rubaga	Natete	Mutundwe	Natete	5	2						0
KI107	1				0	2021-06-02	0											5		2021-06-02	2021-06-02	1	2	38	170.3	53	18.3	1	1	1	5	Kampala	Central	Kisenyi	Kiganda	Kisenyi	0.509	2						0
KI108	0				0	2021-06-02	0											5		2021-06-02	2021-06-02	1	2	36	152	44	19	0	1	1	5	Kampala	Rubaga	Rubaga	Kiluzi	Lungujja	3	2	1			1	1	2
KI108		0			0	2021-06-02	7	38		1	2000																																		1	0	0	0	0
KI109	1				0	2021-06-02	0											5		2021-06-02	2021-06-02	1	2	30	160	54	21.1	1	1	1	5	Kampala	Central	Kisenyi	Kakajo	Kisenyi	0.509	2						0
KI110	1				0	2021-06-02	7											5		2021-06-02	2021-06-02	1	2	36	169	63	22.1	1	1	1	5	Kampala	Kawempe	Kawempe	Zone 2	Kawempe	8	2	1			1	1	2
KI110		0			0	2021-06-02	8	30		1	10000																																		1	0	0	0	0
KI111	0				0	2021-06-02	7											5		2021-06-02	2021-06-02	1	2	32	155	50	20.8	0	1	1	5	Wakiso	Nansana	Nansana	Kyebando	Kyebando	5.6	2	1			1	1	2
KI112	0				0	2021-06-02	0											5		2021-06-02	2021-06-02	1	2	22	160	68	26.6	0	1	1	5	Kampala	Makindye	Nsambya	Kevina	Nsambya	3	2						0
KI113	1				0	2021-06-02	7											5		2021-06-02	2021-06-02	1	2	19	173	58	19.4	1	1	1	5	Kampala	Makindye	Makindye	Sabagabo	Makindye	5	2						0
KI114	1				0	2021-06-02	7											5		2021-06-02	2021-06-02	3	3	30	149	45	20.3	1	1	0		Kampala	Central	Kisenyi	Kakajo	Kisenyi	0.509	2	1		Available phone contact doesn't know the participant.	0	0	2
KI115	1				0	2021-06-02	7											5		2021-06-02	2021-06-02	1	2	34	172	72	24.3	1	1	1	5	Kampala	Kawempe	Makerere	Kivulu	Makerere	3	2	1		Available phone contacts don't know the patient	0	0	2
KI116	1				0	2021-06-02	0											5		2021-06-02	2021-06-02	1	2	33	162	50	19.1	1	1	0		Kampala	Central	Kisenyi	Kakajo	Kisenyi	0.509	2						0
KI117	1				0	2021-06-02	0											5		2021-06-02	2021-06-02	1	2	59	166	55	20	1	1	0		Kampala	Rubaga	Kasubi	Kawala	Kawala	4	2	1		Supporter no longer in touch with the patient	0	0	2
KI118	1				0	2021-06-02	0											5		2021-06-02	2021-06-02	1	2	28	161	55	21.2	1	1	1	5	Kampala	Makindye	Makindye	Kevina	Nsambya	3	2						0
KI119	1				0	2021-06-02	0											5		2021-06-02	2021-06-02	1	2	31	155	58	24.1	1	1	1	5	Kampala	Makindye	Makindye	Kikajo	Namasuba	4.5	2	1			1	1	2
KI119		0			0	2021-06-02	7	32		1	20000																																		1	0	0	0	0
KI120	1				0	2021-06-02	0											5		2021-06-02	2021-06-02	1	2	37	167.5	56	20	1	1	1	5	Kampala	Central	Central	Kakajo	Kisenyi	0.509	2	1		Available phone contacts don't know the patient	0	0	2
KI121	1				0	2021-06-02	5											5		2021-06-02	2021-06-02	1	2	28	155	56	23.3	1	1	0		Wakiso	Busiro	Kyengera	Walumese	Kyengera	8	2	1			1	1	2
KI121		0			0	2021-06-02	7	2	3	1	100000																																		1	0	0	0	0
KI122	1				0	2021-06-02	0											5		2021-06-02	2021-06-02	1	2	26	160	55	21.5	1	0	1	5	Kampala	Makindye	Makindye	St. Bendict	Kibuye	2	2						0
KI123	0				0	2021-06-02	7											5		2021-06-02	2021-06-02	1	2	27	160	48	18.8	0	1	1	5	Wakiso	Nansana	Nansana	Kasengejje	Kasengejje	17	2	1			1	1	2
KI124	1				0	2021-06-02	7											5		2021-06-02	2021-06-02	1	2	24	167	58	20.8	1	1	1	5	Kampala	Rubaga	Rubaga	Kawala	Kasubi	3.2	2						0
KI125	1				0	2021-06-02	7											5		2021-06-02	2021-06-02	1	2	41	155	40	16.6	1	1	1	5	Kampala	Central	Kisenyi	Mzaana	Kisenyi	0.509	2						0
KI126	1				0	2021-06-02	0											5		2021-06-02	2021-06-02	3	3	20	160	51	19.9	1	1	1	5	Kampala	Central	Kisenyi	Mengo	Kisenyi	0.509	2	1		All available phone contacts are off	0	0	2
KI127	1				0	2020-06-02	8											5		2021-06-02	2020-06-02	3	3	27	170	45	15.6	1	1	1	5	Kampala	Kawempe	Kawempe	Kawempe	Kawempe	8	2	0	2020-12-15				2
KI128	1				0	2021-06-02	5											5		2021-06-02	2021-06-02	1	2	32	171	52	17.8	1	1	1	5	Kampala	Central	Kisenyi	Kakajjo	Kisenyi	0.509	2	1		Treatment supporter doesn't know the patient	0	0	2
KI129	1				0	2021-06-02	2											5		2021-06-02	2021-06-02	1	2	39	172	55	18.6	1	1	1	5	Kampala	Rubaga	Rubaga	Natete	Natete	5	2						0
KI130	1				0	2021-06-02	8											5		2021-06-02	2021-06-02	1	2	28	160	56	21.9	1	1	0		Kampala	Rubaga	Kisenyi	Mengo primary	Kisenyi	0.509	2	1			1	1	2
KI130		0			0	2021-06-02	7	29		3	300000																																		1	0	0	0	0
KI131	0				0	2021-06-02	7											5		2021-06-02	2021-06-02	1	2	20	170	55	19	0	1	1	4	Kampala	Central	Kisenyi	Nanozi	Kisenyi	0.509	2	1		Patient was not comfortable with a phone call interview	1	0	2
KI132	1				0	2021-06-02	7											5		2021-06-02	2021-06-02	1	2	30	161.8	55	21	1	1	1	5	Kampala	Central	Central	Kiganda	Kisenyi	0.509	2	1		Treatment supporter very far from the patient	0	0	2
KI133	1				0	2021-06-02	0											5		2021-06-02	2021-06-02	3	3	38	163.4	40	15	1	1	1	5	Kampala	Makindye	Makindye	Kibuye	Kibuye	2	2	1		Available phone contact is off	0	0	2
KI134	1				0	2021-06-03	7											5		2021-06-03	2021-06-03	3	3	37				1	1	1	5	Kampala	Central	Central	Mengo	Kisenyi	0.509	2						0
KI135	1				0	2020-06-02	7											5		2021-06-03	2020-06-02	3	3	45				1	1	1	5	Kampala	Central	Central	Kakajo 2	Kisenyi	0.509	2	0	2020-08-19				2
KI136	0				0	2021-06-03	7											5		2021-06-03	2021-06-03	3	3	30	160	60	23.4	0	1	0		Kampala	Rubaga	Rubaga	Masanafu	Masanafu	5.4	2	1		Participant refused to pick up the calls	0	0	2
KI137	1				0	2021-06-03	0											5		2021-06-03	2021-06-03	3	3	30	170	56	19.4	1	1	0		Kampala	Makindye	Makindye	Katonera	Katwe	0.933	2						0
KI138	1				0	2021-06-03	0											5		2021-06-03	2021-06-03	3	3	35	168	48	17	1	1	1	5	Kampala	Makindye	Makindye	Kuwempe	Kansanga	4	2	1			1	1	2
KI138		0			0	2021-06-03	0	30		3	300000																																		0	0	1	0	1
KI139	1				0	2021-06-03	7											5		2021-06-03	2021-06-03	3	3	38	171.1	71	24.3	1	1	0		Kampala	Makindye	Makindye	Masajja	Namasuba	4.5	2	1		Participant not know by the available phone contact	0	0	2
KI140	1				0	2021-06-03	0											5		2021-06-03	2021-06-03	3	3	39	172	60	20.3	1	1	1	4	Kampala	Central	Central	Mzaana	Kisenyi	0.509	2	1			1	1	2
KI140		1	0	1	33	2021-06-03	0	38		1	5000																																		0	0	1	0	1
KI141	1				0	2020-06-03	0											5		2021-06-03	2020-06-03	3	3	38	170	42	14.5	1	1	1	5	Kampala	Makindye	Makindye	Kinyolo	Katwe	0.933	2	0	2021-02-20		0	0	2
KI142	0				0	2021-06-03	5											5		2021-06-03	2021-06-03	3	3	30				0	1	0		Kampala	Central	Central	Kakajo	Kisenyi	0.509	2	1		Treatment supporter no longer in contact with the participant	0	0	2
KI143	1				0	2021-06-03	5											5		2021-06-03	2021-06-03	1	2	31	174	74	24.4	1	1	1	5	Kampala	Rubaga	Rubaga	Church zone	Natete	5	2						0
KI144	0				0	2021-06-03	8											5		2021-06-03	2021-06-03	1	2	32	155	38	15.8	0	1	1	5	Kampala	Rubaga	Rubaga	Nabulagala	Nabulagala	3	2	1		All available phone contacts are off	0	0	2
KI145	1				0	2021-06-03	7											5		2021-06-03	2021-06-03	1	2	33	168.2	46	16.3	1	1	1	5	Kampala	Rubaga	Rubaga	Natete	Kasubi	3.2	2	1			1	1	2
KI145		1			15	2021-06-03	7	36		1	10000																																		1	0	0	0	0
KI146	1				0	2021-06-03	0											5		2021-06-03	2021-06-03	1	2	19	170	62	21.5	1	1	1	5	Kampala	Rubaga	Rubaga	Kosavo	Lungujja	3	2	1			1	1	2
KI146		0			0	2021-06-03	7	21		1	99																																		1	0	0	0	0
KI147	0				0	2021-06-03	0											5		2021-06-03	2021-06-03	1	2	28	162	53	20.2	0	1	1	5	Kampala	Makindye	Makindye	Nsambya	Nsambya	3	2	1		All available phone contacts are off	0	0	2
KI148	1				0	2021-06-03	0											5		2021-06-03	2021-06-03	1	2	25	162	49	18.7	1	1	1	5	Kampala	Rubaga	Rubaga	Wakaliga	Najanankumbi	4	2	1			1	1	2
KI148		0			0	2021-06-03	0	32		3	99																																		1	0	0	0	0
KI149	1				0	2021-06-04	7											5		2021-06-04	2021-06-04	3	2	60	173	54	18	1	1	0		Kampala	Makindye	Makindye	Amanson	Luwafu	5	2	1			1	1	2
KI150	0				0	2021-06-04	7											5		2021-06-04	2021-06-04	2	1	35	169	58	20.3	0	1	1	5	Kampala	Central	Central	Serwanga	Kisenyi	0.509	2	1			1	1	2
KI151	1				0	2021-06-04	7											5		2021-06-04	2021-06-04	3	1	34	181	70	21.4	1	1	1	5	Kampala	Makindye	Makindye	Kevina	Nsambya	3	2	1		Participant not known by available contacts	0	0	2
KI152	1				0	2021-06-04	0											5		2021-06-04	2021-06-04	2	1	31	162.5	50	18.9	1	1	1	5	Kampala	Makindye	Sabagabo	Kibira	Masajja	3.5	2	1		Treatment supporter not near the required participant	0	0	2
KI153	1				0	2021-06-04	0											5		2021-06-04	2021-06-04	3	2	45	165	57	20.9	1	0	1	4	Wakiso	Busiro	Buloba	Kasasa	Bulaga	8	2	1		Available phone contact is off	0	0	2
KI154	1				0	2021-06-04	0											5		2021-06-04	2021-06-04	2	3	54		57		1	1	1	5	Kampala	Rubaga	Rubaga	Wakaliga A	Wakaliga	4.2	2	1			1	1	2
KI154		1			48	2021-06-04	0	61		1	10000																																		0	1	0	0	1
KI155	1				0	2021-06-04	7											5		2021-06-04	2021-06-04	3	2	37	164	34	12.6	1	1	1	5	Kampala	Makindye	Sabagabo	Masajja B	Masajja	3.5	2	1		Participant not known by the available phone contacts	0	0	2
KI156	1				0	2021-06-04	7											5		2021-06-04	2021-06-04	3	2	30		46		1	1	1	5	Kampala	Makindye	Makindye	Jjuko	Makindye	5	2	1		Available phone contacts are off	0	0	2
KI157	0				0	2021-06-04	0											5		2021-06-04	2021-06-04	3	2	30	152	34	14.7	0	1	1	5	Kampala	Kawempe	Kawempe	Maganjo	Kagoma	10	2						0
KI158	1				0	2021-06-04	0											5		2021-06-04	2021-06-04	3	2	66		90		1	1	1	5	Kampala	Makindye	Makindye	Katwe	Katwe	0.933	2						0
KI158		1			28	2021-06-04	0	67		1	99																																		0	0	1	0	0
KI159	0				0	2021-06-04	0											5		2021-06-04	2021-06-04	3	1	27	165	68	25	0	1	1	5	Wakiso	Busiro	Nsangi	Kitemu	Nsangi	13.4	2	0					2
KI160	0				0	2021-06-04	0											5		2021-06-04	2021-06-04	3	1	18	165	47	17.3	0	1	1	5	Kampala	Makindye	Makindye	Kuyire	Nsambya	3	2	1			1	1	2
KI160		0			0	2021-06-04	8	20		1	99																																		0	0	1	0	0
KI161	1				0	2021-06-04	8											5		2021-06-04	2021-06-04	3	1	35	167	65	23.3	1	1	1	5	Kampala	Central	Central	Old Kampala	Central	0.5	2	1		Available contacts don't know the client	0	0	2
KI162	0				0	2021-06-04	0											5		2021-06-04	2021-06-04	3	1	29	155.6	31	12.8	0	1	1	5	Kampala	Kawempe	Kawempe	Kalerwe	Bwaise	5	2	1		Available phone contact is off	0	0	2
KI163	1				0	2021-06-04	7											5		2021-06-04	2021-06-04	3	2	36		45		1	1	1	5	Wakiso	Wakiso	Wakiso	Biira	Nankwade	7	2	1		Available phone contact is off	0	0	2
KI164	1				0	2021-06-04	0											5		2021-06-04	2021-06-04	3	2	28				1	1	1	5	Kampala	Makindye	Makindye	Masajja	Najanankumbi	4	2	1		Treatment supporter doesn't know the patient	0	0	2
KI165	1				0	2021-06-04	0											5		2021-06-04	2021-06-04	3	2	25	180	61	18.8	1	1	1	5	Kampala	Makindye	Makindye	Barracks zone A	Makindye	5	2	1		All available phone contacts are off	0	0	2
KI165					0	2021-06-04	7																																						0	0	0	0
KI166	1				0	2021-06-04	7											5		2021-06-04	2021-06-04	3	2	35		74		1	1	1	5	Kampala	Central	Central	Old Kampala	Old Kampala	0.9	2	1			1	1	2
KI166		0			0	2021-06-04	0	28		3	200000																																		0	0	1	0	0
KI167	1				0	2020-06-04	0											5		2021-06-04	2020-06-04	2	3	48	162	50	19.1	1	1	0		Kampala	Rubaga	Rubaga	Natete	Natete	5	2	0	2021-05-22				2
KI168	0				0	2021-06-04	0											5		2021-06-04	2021-06-04	2	3	25	158	61	24.4	0	1	1	5	Kampala	Makindye	Makindye	Katwe	Kibuye	2	2	1			1	1	2
KI168		0			0	2021-06-04	0	26	10	3	99																																		0	1	0	0	0
KI169	0				0	2021-06-04	0											5		2021-06-04	2021-06-04	2	3	35	148	42	19.2	0	1	1	5	Kampala	Makindye	Makindye	Zana	Makindye	5	2	1			1	1	2
KI169		0			0	2021-06-04	7	35	20	3	20000																																		0	1	0	0	0
KI170	1				0	2021-06-04	0											5		2021-06-04	2021-06-04	2	3	43	174	58	19.2	1	1	1	5	Kampala	Makindye	Makindye	Kevina	Nsambya	3	2						0
KI171	0				0	2021-06-04	0											5		2021-06-04	2021-06-04	2	3	30				0	1	0		Kampala	Central	Central	Kakajo	Kisenyi	0.509	2						0
KI172	1				0	2021-06-04	0											5		2021-06-04	2021-06-04	2	3	30	168	48	17	1	1	1	5	Kampala	Makindye	Makindye	Namasuba	Makindye	5	2						0
KI173	0				0	2021-06-04	7											5		2021-06-04	2021-06-04	3	2	34	153	48	20.5	0	0	1	5	Wakiso	Kyadondo	Kagoma	Bukasa	Bukasa	6	2						0
KI174	0				0	2021-06-04	7											5		2021-06-04	2021-06-04	2	3	36	153	56	23.9	0	1	1	5	Kampala	Rubaga	Rubaga	Police	Natete	5	2						0
KI175	1				0	2020-06-04	0											5		2021-06-04	2020-06-04	2	1	20				1	1	1	5	Kampala	Central	Central	Bwima	Katwe	0.933	2	0	2020-11-11				2
KI176	1				0	2021-06-04	0											5		2021-06-04	2021-06-04	2	1	27		47		1	1	1	1	Kampala	Central	Central	Katwe1	Kisenyi	0.509	2	1			1	1	2
KI177	1				0	2021-06-04	0											5		2021-06-04	2021-06-04	2	2	39	193.4	58	15.5	1	1	1	5	Kampala	Kawempe	Kawempe	Kimwanyi	Wandegeya	3	2	1			1	1	2
KI177		0			0	2021-06-04	0	41		3	20000																																		0	1	0	0	0
KI178	1				0	2021-06-04	0											5		2021-06-04	2021-06-04	2	3	34	168	55	19.5	1	0	1	5	Kampala	Rubaga	Rubaga	Kisolo	Natete	5	2						0
KI179	0				0	2021-06-04	0											5		2021-06-04	2021-06-04	2	2	80	161	35	13.5	0	0	1	2	Wakiso	Kyadondo	Nansana	Nansana	Nansana	4.5	2	1		Treatment supporter doesn't know the patient	1	0	2
KI180	1				0	2021-06-04	0											5		2021-06-04	2021-06-04	2	2	27				1	1	1	4	Makindye	Makindye	Makindye	Katwe	Katwe	0.933	2	1			1	1	2
KI180		0			0	2021-06-04	0	37		1	5000																																		0	1	0	0	0
KI181	1				0	2021-06-07	0											5		2021-06-07	2021-06-07	1	1	30		46		1	1	1	5	Kampala	Makindye	Makindye	Jjuuko	Makindye	5	2	1		Patient rejected all calls, he made all calls busy.	0	0	2
KI182	1				0	2021-06-07	0											5		2021-06-07	2021-06-07	1	1	28	167	25	9	1	1	1	5	Kampala	Makindye	Makindye	Kibira	Makindye	5	2	1			1	1	2
KI182		0			0	2021-06-07	0	28		1	10000																																		1	0	0	0	0
KI183	1				0	2021-06-07	0											5		2021-06-07	2021-06-07	1	1	42				1	1	0		Kampala	Rubaga	Rubaga	Agrey	Ndeeba	2	2	1		Available contact doesn't know the patient	0	0	2
KI184	1				0	2021-06-07	1											5		2021-06-07	2021-06-07	1	1	25		42		1	1	1	3	Kampala	Rubaga	Rubaga	Kabusu	Mengo	0.67	2	1		Patient phones are off and the available treatment supporter doesn't know the patient	0	0	2
KI185	1				0	2021-06-07	7											5		2021-06-07	2021-06-07	1	1	23	161	52	20.1	1	1	1	5	Wakiso	Busiro	Nsangi	Nabingo	Nsangi	13.4	2	1			1	1	2
KI185		0			0	2021-06-07	0			3	70000																																		1	0	0	0	0
KI186	1				0	2021-06-07	0											5		2021-06-07	2021-06-07	1	1	45	173	55	18.4	1	1	1	3	Kampala	Rubaga	Rubaga	Busega	Busega	6	2	1			1	1	2
KI186		1			7	2021-06-07	0	41		1	20000																																		1	0	0	0	1
KI187	1				0	2021-06-07	0											5		2021-06-07	2021-06-07	1	1	43	174	50	16.5	1	1	1	5	Kampala	Rubaga	Rubaga	Kitoro	Nateete	5	2	1		Phone contact is off	0	0	2
KI188	0				0	2021-06-07	7											5		2021-06-07	2021-06-07	1	1	34	153	48	20.5	0	1	1	3	Wakiso	Busiro	Kigoma	Bukasa	Bukasa	6	2	1			1	1	2
KI189	0				0	2021-06-07	0											5		2021-06-07	2021-06-07	1	3	24	156	36	14.8	0	1	1	5	Kampala	Makindye	Makindye	Katwe	Nsambya	3	2	1			1	1	2
KI189		0			0	2021-06-07	1	24		2	5000																																		1	0	0	0	0
KI190	1				0	2021-06-07	7											5		2021-06-07	2021-06-07	1	3	50	162	62	23.6	1	1	1	4	Kampala	Central	Central	Kisenyi	Kisenyi	0.509	2	1		All available phone contacts are off	0	0	2
KI191	1				0	2021-06-07	7											5		2021-06-07	2021-06-07	1	3	26	160	45	17.6	1	0	1	3	Kampala	Central	Central	Kiganda	Kisenyi	0.509	2	1		Available phone contact is off	0	0	2
KI192	1				0	2021-06-07	7											5		2021-06-07	2021-06-07	1	3	30	168.4	62	21.9	1	1	0		Kampala	Central	Central	Kakajjo	Kisenyi	0.509	2						0
KI193	1				0	2021-06-07	0											5		2021-06-07	2021-06-07	1	3	35	171	64	21.9	1	1	1	5	Kampala	Makindye	Makindye	Ave maria	Nsambya	3	2	1		Participant contact is off and treatment supporter doesn't know the participant	0	0	2
KI194	1				0	2021-06-07	0											5		2021-06-07	2021-06-07	1	3	25	163	46	17.3	1	1	1	5	Kampala	Makindye	Makindye	Mubarak	Nsambya	3	2	1			1	1	2
KI194		0			0	2021-06-07	0	25		1	99																																		1	0	0	0	0
KI195	1				0	2021-06-07	0											5		2021-06-07	2021-06-07	1	3	25	131.4	46	26.6	1	1	1	5	Wakiso	Busiro	Kasero	Buloba	Buloba		2	1			1	1	2
KI195		0			0	2021-06-07	7	26		1	5000																																		1	0	0	0	0
KI196	1				0	2021-06-07	0											5		2021-06-07	2021-06-07	1	3	20	157.6	54	21.7	1	0	1	5	Kampala	Makindye	Makindye	Kirombe	Nsambya	3	2	1		Available phone contact is off	0	0	2
KI197	1				0	2021-06-07	0											5		2021-06-07	2021-06-07	1	3	54	177	58	18.5	1	1	1	4	Kampala	Makindye	Makindye	Heritage	Kansanga	4	2						0
KI198	1				0	2021-06-07	7											5		2021-06-07	2021-06-07	1	3	26	163	55	20.7	1	1	1	5	Kampala	Makindye	Makindye	Wasswa	Katwe	0.933	2	1		Treatment supporter can't reach the participant	0	0	2
KI199	1				0	2021-06-07	0											5		2021-06-07	2021-06-07	1	3	29	172	64	21.6	1	1	0		Kampala	Rubaga	Rubaga	Wankulukuku	Kabowa	2.7	2	1		Available phone contact is off	0	0	2
KI200	1				0	2021-06-07	0											5		2021-06-07	2021-06-07	1	3	43	172	62	21	1	1	1	1	Kampala	Makindye	Makindye	Kibuye	Kibuye	2	2	1			1	1	2
KI201	1				0	2021-06-07	0											5		2021-06-07	2021-06-07	1	3	25				1	1	1	3	Kampala	Central	Central	Mengo	Kisenyi	0.509	2	1		All available phone contacts are off	0	0	2
KI202	0				0	2021-06-07	0											5		2021-06-07	2021-06-07	1	3	22		62		0	1	0		Wakiso	Kyadondo	Nabweru	Kajansi	Nabweru	6	2	1			1	1	2
KI202		0			0	2021-06-07	0	23	15	3	200000																																		1	0	0	0	0
KI203	1				0	2021-06-07	0											5		2021-06-07	2021-06-07	1	3	35	167	50	17.9	1	1	0		Kampala	Makindye	Makindye	Waswa	Kibuye	2	2						0
KI204	1				0	2021-06-07	7											5		2021-06-07	2021-06-07	1	3	35	167	69	24.7	1	1	1	5	Kampala	Makindye	Makindye	Bukajje	Luwaffu	5	2	1			1	1	2
KI204		0			0	2021-06-07	0	33		1	99																																		1	0	0	0	0
KI205	1				0	2021-06-07	0											5		2021-06-07	2021-06-07	1	3	35	160	49	19.1	1	0	1	5	Kampala	Makindye	Makindye	Kevina	Nsambya	3	2						0
KI206	0				0	2021-06-07	8											5		2021-06-07	2021-06-07	1	3	48	150	71	31.6	0	1	0		Kampala	Rubaga	Rubaga	Kawala	Kasubi	3.2	2	1			1	1	2
KI206		0			0	2021-06-07	7	40		3	99																																		1	0	0	0	1
KI207	0				0	2021-06-07	0											5		2021-06-07	2021-06-07	1	3	30	170	78	27	0	1	1	5	Kampala	Kawempe	Kawempe	Kivulu	Makerere	3	2	1		Participant travelled to Saudi Arabia	0	0	2
KI208	0				0	2021-06-07	0											5		2021-06-07	2021-06-07	1	3	29	162	69	26.3	0	1	1	5	Kampala	Central	Central	Kisenyi	Kisenyi	0.509	2	1		Available phone contact is off	0	0	2
KI209	1				0	2021-06-08	7											5		2021-06-08	2021-06-08	1	3	32	161	38	14.7	1	1	0		Wakiso	Busiro	Bulenga	Bulenga	Bulenga	8	2	1			1	1	2
KI209		0			0	2021-06-08	0	34		1	10000																																		1	0	0	0	0
KI210	0				0	2021-06-08	7											5		2021-06-08	2021-06-08	1	3	27		48		0	1	1	5	Wakiso	Busiro	Nsangi	Nkokonjeru B	Kyengera	8	2	1		All available phone contacts are off	0	0	2
KI211	0				0	2020-06-08	0											5		2021-06-08	2020-06-08	1	3	49	164	54	20.1	0	1	1	2	Kampala	Makindye	Makindye	Mubarak	Makindye	5	2	0	2020-09-22		0	0	2
KI212	1				0	2021-06-08	0											5		2021-06-08	2021-06-08	1	3	32	163	53	19.9	1	1	1	5	Wakiso	Kyadondo	Nabweru	Kibira	Masajja	3.5	2	1			1	1	2
KI212		1	0	1	14	2021-06-08	0	38		1	10000																																		1	0	0	0	0
KI213	1				0	2021-06-08	0											5		2021-06-08	2021-06-08	1	3	50	167	58	20.8	1	1	1	3	Kampala	Central	Central	Musajjalubwa	Kisenyi	0.509	2	1		Available phone contact is off	0	0	2
KI214	1				0	2021-06-08	0											5		2021-06-08	2021-06-08	1	3	20	172	68	23	1	1	1	5	Kampala	Rubaga	Rubaga	Natete	Natete	5	2	1		Available phone contact is off	0	0	2
KI215	1				0	2021-06-08	7											5		2021-06-08	2021-06-08	1	3	30	183	67	20	1	1	1	5	Kampala	Rubaga	Rubaga	Zone 5	Nankulabye	2.5	2	1		Participant's phone is off and the available treatment supporter doesn't know the participant	0	0	2
KI216	1				0	2020-06-08	0											5		2021-06-08	2020-06-08	1	3	33	152	36	15.6	1	1	1	5	Kampala	Central	Central	Kiganda	Kisenyi		2	0	2020-12-09				2
KI217	0				0	2021-06-08	7											5		2021-06-08	2021-06-08	1	3	58	172	77	26	0	1	1	5	Wakiso	Kyadondo	Kasangati	Magere	Kasangati	15	2	1			1	1	2
KI217		0			0	2021-06-08	0	30		3	99																																		1	0	0	0	0
KI218	1				0	2021-06-08	0											5		2021-06-08	2021-06-08	1	3	48	161	44	17	1	1	1	5	Kampala	Makindye	Makindye	Kibuli	Kibuli	3	2	1			1	1	2
KI218		1			20	2021-06-08	7	44		1	20000																																		1	0	0	0	1
KI219	0				0	2021-06-08	0											5		2021-06-08	2021-06-08	2	3	29	152	52	22.5	0	1	1	5	Kampala	Makindye	Makindye	Busabala	Busabala	12	2						0
KI220	0				0	2021-06-08	0											5		2021-06-08	2021-06-08	2	3	24	153	55	23.5	0	1	0		Wakiso	Kyadondo	Gayaza	Lusanya	Sekanyoyi	52	2						0
KI221	1				0	2021-06-09	0											5		2021-06-09	2021-06-09	2	3	28	173	50	16.7	1	1	1	5	Kampala	Central	Central	William street	Central	0.5	2						0
KI222	0				0	2021-06-09	0											5		2021-06-09	2021-06-09	2	3	21	155	48	20	0	1	1	5	Kampala	Makindye	Makindye	Kitoolo	Nsambya	3	2						0
KI223	1				0	2021-06-09	7											5		2021-06-09	2021-06-09	2	3	32	163	47	17.7	1	1	1	5	Kampala	Makindye	Makindye	Kiti	Katwe	0.933	2						0
KI224	1				0	2021-06-09	8											5		2021-06-09	2021-06-09	2	3	52	163	43	16.2	1	1	1	5	Kampala	Makindye	Makindye	Ave Maria	Nsambya	3	2						0
KI225	0				0	2021-06-09	7											5		2021-06-09	2021-06-09	2	3	39	140	39	19.9	0	1	1	5	Kampala	Central	Central	Kafumba	Kisenyi	0.509	2						0
KI226	1				0	2021-06-09	0											5		2021-06-09	2021-06-09	2	3	24	163	54	20.3	1	1	1	5	Kampala	Central	Central	Bukasa	Old Kampala	0.9	2						0
KI227	0				0	2021-06-09	0											5		2021-06-09	2021-06-09	2	3	50	163	54	20.3	0	1	1	5	Kampala	Rubaga	Rubaga	St.Ann	Kabowa	2.7	2						0
KI228	1				0	2021-06-09	7											5		2021-06-09	2021-06-09	2	3	29	162	54	20.6	1	1	1	5	Kampala	Makindye	Makindye	Zone 4	Namasuba	4.5	2	1		All available phone contacts are off	0	0	2
KI229	1				0	2021-06-09	0											5		2021-06-09	2021-06-09	2	3	29	175	67	21.9	1	1	1	5	Kampala	Central	Central	Kakajo	Kisenyi	0.509	2	1		Available phone contact is off	0	0	2
KI230	1				0	2021-06-09	0											5		2021-06-09	2021-06-09	2	3	29	168	55	19.5	1	0	1	5	Kampala	Makindye	Makindye	Katwe	Katwe	0.933	2	1		Participant not known by the available phone contact	0	0	2
KI231	1				0	2021-06-09	7											5		2021-06-09	2021-06-09	2	3	43	182	61	18.4	1	1	1	5	Kampala	Central	Central	Kosovo	Kisenyi	0.509	2	1		Available phone contact is off	0	0	2
KI232	1				0	2021-06-09	0											5		2021-06-09	2021-06-09	2	3	23	160.9	51	19.7	1	1	1	3	Kampala	Central	Central	Social center	Kisenyi	0.509	2	1		Treatment supporter no longer in contact with the participant	0	0	2
KI233	0				0	2021-06-09	0											5		2021-06-09	2021-06-09	2	3	35	155	38	15.8	0	0	1	2	Kampala	Makindye	Sabagabo	Ndejje	Ndejje	11	2	1		Participant not known by the available contact	0	0	2
KI234	1				0	2021-06-09	0											5		2021-06-09	2021-06-09	2	3	57	173.5	54	17.9	1	1	1	2	Kampala	Rubaga	Rubaga	Church zone	Kabowa	2.7	2	1			1	1	2
KI234		1	0	1	13	2021-06-09	0	58	20	1	7000																																		0	1	0	0	0
KI235	1				0	2021-06-09	0											5		2021-06-09	2021-06-09	2	3	34		51		1	1	1	5	Kampala	Makindye	Makindye	Kasawe	Busabala	12	2	1			1	1	2
KI235		0	0	0	0	2021-06-09	7	34		4	99																																		0	1	0	0	0
KI236	1				0	2021-06-09	0											5		2021-06-09	2021-06-09	2	3	23	183	61	18.2	1	1	1	5	Kampala	Central	Central	Mengo	Mengo	0.67	2	1			1	1	2
KI237	0				0	2021-06-09	0											5		2021-06-09	2021-06-09	2	3	21	164	33	12.3	0	0	1	5	Kampala	Makindye	Makindye	Barracks	Makindye	5	2	1		Participant not known by the available phone contact	0	0	2
KI238	0				0	2021-06-09	0											5		2021-06-09	2021-06-09	2	3	22	157	57	23.1	0	1	1	5	Kampala	Rubaga	Rubaga	Lungujja	Lungujja	3	2	1		Participant not picking up the phone calls	0	0	2
KI239	1				0	2021-06-09	12											5		2021-06-09	2021-06-09	2	3	57	167	74	26.5	1	1	1	5	Kampala	Makindye	Makindye	Nkere	Makindye	5	2						0
KI240	1				0	2021-06-09	0											5		2021-06-09	2021-06-09	3	1	31	162	46	17.5	1	1	1	5	Kampala	Kawempe	Kawempe	Kiganda	Kawempe	8	2	1			1	1	2
KI240		0			0	2021-06-09	7	35		1	10000																																		0	0	1	0	0
KI241	1				0	2021-06-10	7											5		2021-06-10	2021-06-10	2	1	52		50		1	1	1	2	Kampala	Makindye	Makindye	Kaluzi	Busiga	6	2						0
KI242	1				0	2021-06-10	0											5		2021-06-10	2021-06-10	2	1	40				1	1	1	5	Kampala	Makindye	Makindye	Munyonyo	Salama	6	2	1		All available phone contacts are off	0	0	2
KI243	1				0	2021-06-10	7											5		2021-06-10	2021-06-10	2	1	23		55		1	1	1	5	Kampala	Makindye	Makindye	Zone 2	Katwe	0.933	2	1			1	1	2
KI243		0			0	2021-06-10	0	24		1	300000																																		0	1	0	0	0
KI244	1				0	2021-06-10	8											5		2021-06-10	2021-06-10	2	1	27		55		1	1	1	5	Kampala	Rubaga	Rubaga	Zone 2	Lusaze	3	2	1			1	1	2
KI245	0				0	2021-06-10	7											5		2021-06-10	2021-06-10	1	1	48				0	1	1	5	Mityana	Kasimbi	Kasimbi	Kiyinda B	Kasimbi	3.2	2	1			1	1	2
KI246	0				0	2021-06-10	0											5		2021-06-10	2021-06-10	1	1	25				0	1	1	5	Kampala	Rubaga	Rubaga	Mutundwe	Natete	5	2	1			1	1	2
KI247	1				0	2021-06-10	0											5		2021-06-10	2021-06-10	1	1	37				1	1	1	5	Kampala	Central	Central	Mengo	Kisenyi	0.509	2	1			1	1	2
KI247		0			0	2021-06-10	0	39		3	99																																		1	0	0	0	1
KI248	0				0	2021-06-10	0											5		2021-06-10	2021-06-10	1	1	19	161	43	16.6	0	1	1	5	Wakiso	Entebbe	Entebbe	Galuga	Entebbe	30	2	1			1	1	2
KI248		0			0	2021-06-10	7	20		3	99																																		1	0	0	0	0
KI249	1				0	2020-06-10	0											5		2021-06-10	2020-06-10	1	1	45				1	1	1	5	Kampala	Central	Central	Kakajo2	Old Kampala	0.9	2	0	2020-08-19		0	0	2
KI250	1				0	2021-06-10	0											5		2021-06-10	2021-06-10	2	2	23	167	60	21.5	1	0	1	5	Kampala	Rubaga	Rubaga	Pida	Rubaga	3	2	1		All available phone contacts are off	0	0	2
KI251	0				0	2021-06-10	8											5		2021-06-10	2021-06-10	2	2	30				0	0	1	5	Kampala	Central	Central	Susanna alumba	Kisenyi	0.509	2	1		Treatment supporter doesn't know the patient	0	0	2
KI252	1				0	2021-06-10	0											5		2021-06-10	2021-06-10	2	2	38				1	1	1	5	Kampala	Central	Central	Kakajo	Kisenyi	0.509	2	1		All available phone contacts are off	0	0	2
KI253	1				0	2020-06-10	8											5		2021-06-10	2020-06-10	2	2	34				1	1	1	5	Wakiso	Busiro	Katabi	Kitala	Katabi	27	2	0	2021-03-08				2
KI254	0				0	2021-06-10	7											5		2021-06-10	2021-06-10	2	2	24				0	1	1	5	Wakiso	Kyadondo	Bulenga	Lukwanga	Bulenga	8	2	1			1	1	2
KI255	0				0	2020-06-10	7											5		2021-06-10	2020-06-10	2	2	56		52		0	1	1	5	Wakiso	Kyadondo	Kakiri	Bukalango	Kakiri	23	2	0	2020-11-13				2
KI256	1				0	2021-06-10	0											5		2021-06-10	2021-06-10	1	2	28	167	54	19.4	1	1	0		Kampala	Makindye	Makindye	Kibuye	Kibuye	2	2	1		Available phone contact is off	0	0	2
KI257	0				0	2021-06-10	0											5		2021-06-10	2021-06-10	1	2	26				0	1	0		Kampala	Makindye	Makindye	Musoke	Katwe	0.933	2	1		Participant very far from the treatment supporter	0	0	2
KI258	1				0	2021-06-10	0											5		2021-06-10	2021-06-10	1	2	36				1	1	1	3	Kampala	Makindye	Makindye	Mubarak	Makindye	5	2	1		Available phone contact is off	0	0	2
KI259	1				0	2021-06-10	7											5		2021-06-10	2021-06-10	1	2	35		55		1	1	1	5	Kampala	Central	Central	Kinyolo	Katwe	0.933	2	1		Available phone contact is off	0	0	2
KI260	1				0	2021-06-10	0											5		2021-06-10	2021-06-10	1	2	26				1	1	0		Kampala	Rubaga	Rubaga	Kikajo	Natete	5	2	1		Available phone contact is off	0	0	2
KI261	0				0	2021-06-10	0											5		2021-06-10	2021-06-10	1	2	31				0	1	1	5	Kampala	Rubaga	Rubaga	Kabusu	Natete	5	2	1			1	1	2
KI262	1				0	2021-06-10	1											5		2021-06-10	2021-06-10	2	3	32				1	1	0		Kampala	Central	Central	Kakajo	Kisenyi	0.509	2	1		Treatment supporter doesn't know where the participant is.	0	0	2
KI263	1				0	2021-06-10	5											5		2021-06-10	2021-06-10	2	3	30		64		1	1	1	5	Kampala	Makindye	Makindye	Nkerere	Mubarak	1.6	2	1			1	1	2
KI263		1			6	2021-06-10	0	31		1	2000																																		0	1	0	0	1
KI264	0				0	2021-06-10	7											5		2021-06-10	2021-06-10	2	3	27				0	1	1	5	Kampala	Rubaga	Rubaga	Kabowa	Rubaga	3	2	1			1	1	2
KI264		0			0	2021-06-10	8	28		1	20000																																		0	1	0	0	0
KI265	0				0	2021-06-10	0											5		2021-06-10	2021-06-10	2	3	40		49		0	1	1	5	Wakiso	Busiro	Bulenga	Nankuwade	Bulenga	8	2	1			1	1	2
KI265		0			0	2021-06-10	0	40		3	98																																		0	1	0	0	0
KI266	1				0	2021-06-10	7											5		2021-06-10	2021-06-10	2	3	24				1	1	1	5	Kampala	Makindye	Makindye	Katwe	Katwe	0.933	2						0
KI267	1				0	2021-06-10	8											5		2021-06-10	2021-06-10	1	3	33		53		1	1	1	5	Kampala	Makindye	Makindye	Kikajo	Namasuba	4.5	2	1		Participant phone contact is off and the treatment supporter lost contact with the participant	0	0	2
KI268	1				0	2021-06-10	7											5		2021-06-10	2021-06-10	1	3	38				1	1	0		Kampala	Kawempe	Kawempe	Bwaise	Bwaise	5	2						0
KI269	1				0	2021-06-10	7											5		2021-06-10	2021-06-10	1	3	29				1	1	1	5	Wakiso	Kyadondo	Sabagabo	Kibatika	Ndejje	11	2	1		Participant's phone is off and the treatment supporter is no longer in contact with him	0	0	2
KI270	1				0	2021-06-10	0											5		2021-06-10	2021-06-10	1	3	19				1	1	1	5	Kampala	Rubaga	Rubaga	Nalukolongo	Rubaga	3	2						0
KI271	0				0	2021-06-10	12											5		2021-06-10	2021-06-10	1	3	38				0	1	1	5	Kampala	Makindye	Makindye	Madirisa	Makindye	5	2	1			1	1	2
KI272	0				0	2021-07-01	7											5		2021-10-08	2021-07-01	3	4	25	159	59	23.3	0	1	1	5	Kampala	Lubaga	Lubaga	Kosovu	Lungujja	3	2						0
KI273	1				0	2021-07-19	8											5		2021-10-08	2021-07-19	3	4	18	146.5	46	21.4	1	1	1	5	Kampala	Lubaga	Lubaga	Zone B	Lubaga Road	0.585	2						0
KI274	1				0	2021-07-08	0											5		2021-10-08	2021-07-08	3	4	37	157	47	19.1	1	1	1	5	Kampala	Central	Central	Kivule	Makerere	3	2						0
KI275	1				0	2021-07-28	0											5		2021-10-08	2021-07-28	3	3	47	166	60	21.8	1	1	1	5	Mukono	Mukono	Mukono	Mpatta	Mpatta	18	2						0
KI276	1				0	2021-07-19	0											5		2021-10-08	2021-07-19	3	3	24				1	1	1	5	Kampala	NA	NA	Muwasa	Nsambya		2						0
KI277	1				0	2021-07-05	0											5		2021-10-08	2021-07-05	3	3	57	171	65	22.2	1	1	1	5	Wakiso	Nsangi	Nsangi	Kyengera	Kyengera	8	2						0
KI278	1				0	2021-07-06	0											5		2021-10-08	2021-07-06	3	3	32	164	53	19.7	1	1	0		Kampala	Central	Central	Kakajo	NA		2						0
KI279	0				0	2021-06-25	0											5		2021-10-08	2021-06-25	3	3	39	188.5	68	19.1	0	1	1	5	Kampala	Lubaga	Lubaga	Kitaka zone	Busega	6	2						0
KI280	1				0	2021-06-16	0											5		2021-10-08	2021-06-16	3	3	39		46		1	1	0		Kampala	NA	NA	Ndeeba	Ndeeba	2	2						0
KI281	1				0	2021-07-08	0											5		2021-10-08	2021-07-08	3	3	24	164	42	15.6	1	0	1	5	Kampala	Central	Central	Lubaga Road	Kisenyi	0.509	2						0
KI282	1				0	2021-07-12	8											5		2021-10-08	2021-07-12	3	3	35	160	52	20.3	1	0	1	5	Kampala	NA	NA	Zone4	Busega	6	2						0
KI283	0				0	2021-07-27	0											5		2021-10-08	2021-07-27	3	4	24	160	50	19.5	0	1	1	5	Kampala	Lubaga	Lubaga	NA	Lubaga	2.6	2						0
KI284	0				0	2021-06-29	0											5		2021-10-08	2021-06-29	3	3	34		46		0	0	1	5	Kampala	Makindye	Makindye	Lwafu	Sempa		2						0
KI285	0				0	2021-06-09	0											5		2021-10-08	2021-06-09	3	3	26	175	62	20.2	0	1	1	5	Kampala	Makerere	Makerere	Kavule	Makerere	3	2						0
KI286	1				0	2021-06-01	8											5		2021-10-08	2021-06-01	3	3	32	169	57	20	1	1	0		Kampala	Makindye	Makindye	Kulekaana	Makindye	5	2						0
KI287	0				0	2021-06-10	0											5		2021-10-08	2021-06-10	3	3	22	159	50	19.8	0	1	1	5	Kampala	Ndeeba	Natete	Britannia	Natete	5	2						0
KR001	1				0	2020-02-11	7											4		2021-09-13	2020-02-11	3	1	25		50		1	1	1	5	Kampala	Makindye	Makindye	Luwafa	Luwafa		2	1		Participant didn't pickup	1	1	2
KR002	0				0	2020-02-13	7											4		2021-09-13	2020-02-13	3	1	23		41		0	1	1	5	Kampala	Makindye	Makindye	Lwasa	Lwasa		2	1		Request to be called back later	1	1	2
KR002		0			0	2020-02-13	7	1		3	300000																																		0	0	1	0	1
KR003	1				0	2020-01-21	7											4		2021-09-13	2020-01-21	3	1	48		75		1	1	1	5	Kampala	Kawempe	Kawempe	Kawempe	Kawempe		2	1			1	1	2
KR003		0			0	2020-01-21	7	20		3	99																																		0	0	1	0	0
KR004	0				0	2020-01-09	5											4		2021-09-13	2020-01-09	3	1	37		45		0	0	1	5	Kampala	Buunga	Buunga	Buunga	Buunga		2	1			1	1	2
KR004		0			0	2020-01-09	5			3	99																																		0	0	1	0	1
KR005	1				0	2020-09-01	0											4		2021-09-13	2020-09-01	3	1	48		38		1	1	0		Kampala	Makindye	Makindye	Masajja	Makindye		2	1		The number is currently not available	0	0	2
KR005		1	0	1	35	2020-09-01	0	1		3	99																																		0	0	1	0	0
KR006	1				0	2020-02-04	7											4		2021-09-13	2020-02-04	3	1	38		50		1	1	1	5	Wakiso	Kiira	Namugongo	Namugongo	Namugongo		2	1		The number is out of service	0	0	0
KR007	0				0	2020-03-03	7											4		2021-09-13	2020-03-03	3	1	37		37		0	1	1	5	Kampala	Mutundwe	Mutundwe	Kibega	Mutundwe		2	1		Wrong number	0	0	2
KR008	0				0	2020-04-07	7											4		2021-09-13	2020-04-07	3	1	45		45		0	1	0		Kampala	Kyadondo	Makindye	Luwafu	Makindye		2	1		Number currently switched off	0	0	0
KR009	0				0	2020-04-30	8											4		2021-09-13	2020-04-30	3	1	36		60		0	1	1	5	Kampala	Katwe	Katwe	Katwe	Katwe		2	1			1	1	2
KR009		0			0	2020-04-30	8	2		3	200000																																		0	0	1	0	1
KR010	0				0	2020-03-12	7											4		2021-09-13	2020-03-12	3	1	47		42		0	1	0		Kampala	Namasuba	Namasuba	Kikajjo	Kikajjo		2	1			1	1	2
KR010		0			0	2020-03-12	7	2		3	99																																		0	0	1	0	1
KR0102	1				0	2020-05-12	12											4		2021-09-16	2020-05-12	1	2	47		62		1	1	1	5	Kampala	Kawempe	Lugoba	Katooke	Lugoba		2	1			1	1	2
KR0102		0			0	2020-05-12	12			1	5000																																		1	0	0	0	0
KR011	1				0	2020-03-03	7											4		2021-09-13	2020-03-03	3	1	32		42		1	0	1	5	Wakiso	Kyengera	Nsangi	Kyengera	Kyengera		2	1		Wrong number	0	0	2
KR012	0				0	2020-05-05	8											4		2021-09-13	2020-05-05	3	1	26		54		0	1	1	5	Kampala	Kawempe	Kawempe	Lugalaza	Kazo		2	1			1	1	2
KR012		0			0	2020-05-05	8	3		1	99																																		0	0	1	0	0
KR013	1				0	2020-02-18	7											4		2021-09-13	2020-02-18	3	1	54				1	0	1	5	Wakiso	Kasange	Bumpenjje	Bumpejje	Bumpejje		2	1		Number switched off	0	0	0
KR014	1				0	2020-02-25	7											4		2021-09-13	2020-02-25	3	1	39		55		1	0	1	5	Kampala	Makindye	Lubaga	Ndeeba	Ndeeba		2	1		Wrong number	0	0	2
KR015	1				0	2020-04-30	8											4		2021-09-13	2020-04-30	3	1	40		50		1	1	1	5	Wakiso	Sagoti	Nungabo	Gayaza	Kabubu		2	1			1	1	2
KR015		0			0	2020-04-30	8	20		3	200000																																		0	0	1	0	1
KR016	1				0	2020-06-02	7											4		2021-09-13	2020-06-02	3	1	44		52		1	1	1	5	Kampala	Kyadondo	Makindye	Mulungu	Salaama		2	1			1	1	2
KR016		0			0	2020-06-02	0	21		3	93500																																		0	0	1	0	1
KR018	0				0	2020-02-27	7											4		2021-09-13	2020-02-27	3	1	18		47		0	1	1	5	Kampala	Kyadondo	Kawempe	Kawempe	Kawempe		2	1		Both numbers switched off	0	0	2
KR019	0				0	2020-02-27	7											4		2021-09-13	2020-02-27	3	1	37		53		0	0	1	5	Wakiso	Nabweru	Nansana	Katoke	Katoke		2	1		Number switched off	0	0	0
KR019		0			0	2020-02-27	7	7		3	99																																		0	0	1	0	0
KR020	1				0	2020-03-03	7											4		2021-09-13	2020-03-03	3	1	59		40		1	0	1	5	Kampala	Makindye	Makindye	Wabigalo	Wabigalo		2						0
KR021	1				0	2020-03-03	7											4		2021-09-13	2020-03-03	3	1	72		40		1	0	1	5	Kampala	Makindye	Lukuli	Kizuguzu	Nsambya		2	1			1	1	2
KR022	1				0	2020-03-10	7											4		2021-09-13	2020-03-10	3	1	20				1	0	1	5	Mukono	Goma	Goma	Nsande	Goma		2	1			1	1	2
KR023	1				0	2020-03-10	7											4		2021-09-13	2020-03-10	3	1	73				1	1	1	5	Kampala	Kawempe	Kazo	Kazo	Ingola		2	1			1	1	2
KR023		0			0	2020-03-10	7	50		3	500000																																		0	0	1	0	0
KR024	0				0	2020-05-19	7											4		2021-09-13	2020-05-19	3	1	46				0	1	1	5	Wakiso	Makindye	Makindye	Busabala	Busabala		2	1		Wrong number	0	0	2
KR025	0				0	2020-02-20	7											4		2021-09-13	2020-02-20	3	1	49		50		0	1	1	5	Kampala	Makindye	Makindye	Munyonyo	Munyonyo		2	0	2020-06-01				2
KR026	1				0	2020-02-27	7											4		2021-09-13	2020-02-27	3	1	40		50		1	1	1	5	Kampala	Kyadondo	Rubaga	Ndeeba	Ndeeba		2						0
KR027	0				0	2021-05-20	0											4		2021-09-13	2021-05-20	3	1	24		82		0	1	1	5	Kampala	Nakawa	Nakawa	Biina	Biina		2	1			1	1	2
KR027		0			0	2021-05-20	0	1		1	99																																		0	0	1	0	0
KR028	0				0	2021-05-04	0											4		2021-09-13	2021-05-04	3	1	30				0	1	1	5	Wakiso	Wakiso	Wakiso	Busiro	Busiro		2	0	2021-02-01		0	0	2
KR029	0				0	2020-05-12	12											4		2021-09-13	2020-05-12	3	1	28		65		0	0	1	5	Kampala	Makindye	Makindye	Salaama	Salaama		2	1		Wrong number	0	0	2
KR030	1				0	2020-05-26	7											4		2021-09-13	2020-05-26	3	1	32		52		1	1	1	5	Kampala	Natete	Natete	Busega	Busega		2	1			1	1	2
KR030		0			0	2020-05-26	0	12		1	99																																		0	0	1	0	1
KR031	1				0	2020-05-14	7											4		2021-09-13	2020-05-14	3	1	47		70		1	1	1	5	Kampala	Makindye	Lukuli	Konge	Lukuli		2	1			1	1	2
KR032	1				0	2020-06-02	2											4		2021-09-13	2020-06-02	3	1	33		45		1	1	1	5	Kampala	Kyadondo	Lubaga	Ndeeba	Ndeeba		2						0
KR033	1				0	2020-06-02	7											4		2021-09-13	2020-06-02	3	1	33		47		1	1	1	5	Kampala	Makindye	Makindye	Masajja	Masajja		2	1			1	1	2
KR034	0				0	2020-05-28	0											4		2021-09-13	2020-05-28	3	1	30		48		0	1	1	5	Wakiso	Nsangi	Nsangi	Buddo	Buddo		2	1			1	1	2
KR035	0				0	2020-05-07	8											4		2021-09-13	2020-05-07	3	1	27		38		0	1	1	5	Kampala	Namungoona	Namungoona	Kawaala	Kawaala		2	1			1	1	2
KR036	1				0	2020-08-04	0											4		2021-09-13	2020-08-04	3	1	50		60		1	1	1	5	Kampala	Makindye	Makindye	Salaama	Salaama		2	1			1	1	2
KR037	1				0	2020-04-30	8											4		2021-09-13	2020-04-30	3	1	55				1	1	1	5	Wakiso	Nansana	Nansana	Nansana	Nansana		2	1		Phone switched off	0	0	0
KR038	1				0	2021-04-30	0											4		2021-09-13	2021-04-30	3	1	47		59		1	1	1	5	Wakiso	Makindye	Makindye	Salaama	Masajja		2	1			1	1	2
KR039	1				0	2021-05-06	0											4		2021-09-13	2021-05-06	3	1	29		50		1	1	1	5	Kampala	Kyadondo	Makindye	Salaama	Makindye		2	1			1	1	2
KR039		1	1	0	1	2021-05-06	7	19		1	99																																		0	0	1	0	0
KR040	0				0	2020-09-01	0											4		2021-09-13	2020-09-01	3	1	22		38		0	1	1	5	Wakiso	Kyadondo	Makindye	Ggagu	Busabala		2	1			1	1	2
KR040		0			0	2020-09-01	0			3	30000																																		0	0	1	0	0
KR041	1				0	2020-09-03	0											4		2021-09-13	2020-09-03	3	2	38		43		1	1	1	5	Kampala	Kyadondo	Makindye	Salaama	Makindye		2	1			1	1	2
KR041		0			0	2020-09-03	0	3		3	99																																		0	0	1	0	1
KR042	0				0	2020-08-11	0											4		2021-09-13	2020-08-11	3	2	53		50		0	1	1	5	Butambala	Budde	Makulumbo	Gombe	Makulumbo		2	1			1	1	2
KR042		0			0	2020-08-11	8	40		3	80000																																		0	0	1	0	1
KR043	0				0	2020-08-11	8											4		2021-09-13	2020-08-11	3	2	22		40		0	1	1	5	Kampala	Kyadondo	Makindye	Gaba	Gaba		2	1			1	1	2
KR043		0			0	2020-08-11	0			3	99																																		0	0	1	0	0
KR044	1				0	2020-08-04	8											4		2021-09-13	2020-08-04	3	2	20		39		1	1	1	5	Kampala	Kyadondo	Salaama	Kyamula	Salaama		2	0	2020-09-28				2
KR045	0				0	2020-07-30	2											4		2021-09-13	2020-07-30	3	1	20		52		0	1	1	5	Kampala	Kyadondo	Makindye	Kyamula	Salaama		2	1			1	1	2
KR046	0				0	2020-08-11	7											4		2021-09-13	2020-08-11	3	2	40		47		0	1	1	5	Wakiso	Kyadondo	Makindye	Kanyanya	Ndejje		2	1			1	1	2
KR046		0			0	2020-08-11	0			3	99																																		0	0	1	0	0
KR047	0				0	2020-07-30	0											4		2021-09-13	2020-07-30	3	2	28		45		0	1	0		Kampala	Kyadondo	Makindye	Kirombe	Makindye		2	1		Wrong number	0	0	2
KR048	1				0	2020-07-21	7											4		2021-09-13	2020-07-21	3	2	21		50		1	0	1	5	Kampala	Kyadondo	Nakawa	Pandapero	Luzira		2	1		Phone switched off	0	0	0
KR049	1				0	2020-09-01	0											4		2021-09-13	2020-09-01	3	2	53		51		1	0	1	5	Kampala	Kyadondo	Makindye	Gaba central	Central division		2	1			1	1	2
KR049		1			35	2020-09-01	0	15		3	99																																		0	0	1	0	1
KR050	0				0	2020-07-07	7											4		2021-09-13	2020-07-07	3	2	50		60		0	1	1	5	Wakiso	Buloba	Buloba	NA	NA		2	1		Number out of service	0	0	0
KR051	1				0	2020-07-30	0											4		2021-09-13	2020-07-30	3	2	35		63		1	1	1	5	Kampala	Kyadondo	Makindye	Kuleekana	Salaama		2	1			1	1	2
KR051		0			0	2020-07-30	7																																						0	0	1	0	0
KR052	1				0	2020-07-03	8											4		2021-09-13	2020-07-03	3	2	26		52		1	1	1	5	Kampala	Nakawa	Kisasi	Kisasi	Kulambiro		2	1			1	1	2
KR052		0			0	2020-07-03	0	20		3	450000																																		0	0	1	0	0
KR053	0				0	2020-07-02	0											4		2021-09-13	2020-07-02	3	2	32		35		0	1	1	5	Kampala	Makindye	Kisugu	Kisugu south	Kisugu		2	1			1	1	2
KR053		0			0	2020-07-02	7	30		3	150000																																		0	0	1	0	0
KR054	1				0	2020-07-07	7											4		2021-09-13	2020-07-07	3	2	25		47		1	1	1	5	Kampala	Kyadondo	Lubaga	Kisenyi	Mengo		2	0	2020-06-01				2
KR055	1				0	2021-09-03	0											4		2021-09-13	2021-09-03	3	2	40		45		1	1	1	5	Kampala	Kyadondo	Makindye	Kyamula	Salaama		2	1		Wrong number	0	0	2
KR056	1				0	2020-01-04	2											4		2021-09-15	2020-01-04	4	1	45				1	0	1	5	Kampala	NA	NA	Kasubi	Kasubi		2	1		Phone switched off	0	0	0
KR057	1				0	2020-02-24	7											4		2021-09-15	2020-02-24	4	1	29				1	0	1	5	Kampala	Kawempe	Kyadondo	Mpererwe	Mpererwe		2	1		Wrong number	0	0	0
KR058	1				0	2020-01-31	7											4		2021-09-15	2020-01-31	4	1	45				1	0	1	5	Mitooma	Mitooma	Ruhinda	Kategeta B	Ward IV		2						0
KR059	1				0	2020-03-03	7											4		2021-09-15	2020-03-03	4	1	58				1	0	1	5	Mukono	Nama	Mukono	Kisowera	NA		2	0	2020-03-06				2
KR060	1				0	2020-01-24	7											4		2021-09-15	2020-01-24	4	1	33				1	0	1	5	Mubende	Kiganda	Kiganda	Nakakeke	Nakakeke		2						0
KR061	1				0	2020-02-14	7											4		2021-09-15	2020-02-14	4	1	38				1	0	1	4	Kampala	Makindye	Makindye	Nsambya	Nsambya		2	1		Next of Kin not picking up the calls	0	0	0
KR062	1				0	2020-03-25	7											4		2021-09-15	2020-03-25	4	1	56				1	0	1	5	Luwero	Zirombwe	Baminanika	Kyambogo	Kakakala		2	1		Phone switched off	0	0	0
KR063	0				0	2020-03-03	7											4		2021-09-15	2020-03-03	4	1	42				0	0	1	5	Arua	Oluko	Oluko Iyivu	Origama	Bunyu		2	1		Phone switched off	1	0	0
KR064	1				0	2020-02-21	7											4		2021-09-15	2020-02-21	4	1	42				1	0	1	5	Kampala	Makindye	Makindye	Masajja	Masajja		2	1		Wrong number	0	0	0
KR065	1				0	2020-01-11	7											4		2021-09-15	2020-01-11	4	1	38				1	0	1	5	Wakiso	NA	NA	Gayaza	Kayinge		2	1		Number disconnected from the network	0	0	0
KR066	1				0	2020-02-25	7											4		2021-09-15	2020-02-25	4	1	34				1	0	1	5	Kampala	Makindye	Makindye	Kosovo	Kosovo		2	1			1	1	2
KR066		1	0	1	7	2020-02-25	7			3	99																																		0	0	0	1	0
KR067	1				0	2020-01-07	2											4		2021-09-15	2020-01-07	4	1	20				1	0	1	5	Mukono	Goma	Goma	Nsale	NA		2						0
KR068	1				0	2020-03-14	7											4		2021-09-15	2020-03-14	4	1	28				1	0	1	5	Kampala	Kawempe	Kyadondo	Kisasi	Kawempe		2	1		Next of kin very sick, would connect me to the Eric when she sees him	0	0	0
KR069	1				0	2020-02-20	7											4		2021-09-15	2020-02-20	4	1	47				1	0	1	5	Kampala	Makindye	Kyadondo	Kavuule	Kibuye		2	0	2020-03-25				2
KR070	1				0	2020-01-29	7											4		2021-09-15	2020-01-29	4	1	44				1	0	1	5	Mityana	Busuya	Busuya	Kidiya	Kidiya		2	1		Phone switched off	0	0	0
KR071	1				0	2020-03-06	7											4		2021-09-15	2020-03-06	4	1	38				1	0	1	5	Rakai	Lwanda	Kooki	Nzozibiri	Kasensero		2						0
KR072	1				0	2020-03-20	7											4		2021-09-15	2020-03-20	4	1	52				1	0	1	5	Kampala	Kawempe	Kawempe	St.Francis	Bwaise		2	1		He is sick (stroke) doesn't talk properly,Next of kin said	0	0	0
KR073	1				0	2020-03-23	7											4		2021-09-15	2020-03-23	4	1	28				1	0	1	5	Kampala	Rubaga	Rubaga	Nankuwadde	Nankuwadde		2	1		Phone switched off	0	0	0
KR074	1				0	2020-03-20	7											4		2021-09-15	2020-03-20	4	1	30				1	0	1	5	Wakiso	Wakiso	Wakiso	Jumayi	Mutundwe		2	0	2020-05-01				2
KR075	1				0	2020-06-02	0											4		2021-09-15	2020-06-02	2	1	23				1	0	1	5	Wakiso	NA	NA	Gayaza	NA		2	0	2020-03-02				2
KR076	1				0	2020-01-03	1											4		2021-09-16	2020-01-03	1	1	58		47		1	1	1	5	Kampala	Makindye	Salaama	Kiruddu	Salaama		2	1		Phone switched off	0	0	0
KR077	0				0	2020-01-03	1											4		2021-09-16	2020-01-03	1	1	27		52		0	1	1	5	Kampala	Makindye	Salaama	Mugendajje	Salaama		2	1		Postponed until the next day in the morning	1	0	0
KR078	1				0	2020-01-03	1											4		2021-09-16	2020-01-03	1	1	50		53		1	1	1	5	Wakiso	Kyadondo	Ssesanga	Ssesanga	NA		2	1		Phone switched off	0	0	0
KR079	1				0	2020-01-10	7											4		2021-09-16	2020-01-10	1	1	29				1	1	0		Wakiso	Wakiso	Wakiso	Buloba	NA		2	1		Phone switched off	0	0	0
KR080	0				0	2020-01-13	7											4		2021-09-16	2020-01-13	1	1	30		60		0	1	1	5	Kampala	Salaama	Salaama	Dubai zone	NA		2	1			1	1	2
KR080		0			0	2020-01-13	7			3	99																																		1	0	0	0	0
KR081	1				0	2020-01-20	7											4		2021-09-16	2020-01-20	1	1	73		47		1	1	1	5	Wakiso	Makindye	Makindye	Busabala	Busabala		2	1			1	1	2
KR081		0	0	1	50	2020-01-20	7	50		3	99																																		1	0	0	0	0
KR082	1				0	2020-02-04	7											4		2021-09-16	2020-02-04	1	1	36		38		1	1	1	5	Wakiso	NA	Nansana	Gganda	Gganda		2	1		Next of kin nolonger in contact with the patient	0	0	0
KR083	0				0	2020-02-04	7											4		2021-09-16	2020-02-04	1	1	40		45		0	1	1	5	Wakiso	NA	Nansana	Kabumbi	NA		2	1		Number out of service, the other not available	0	0	0
KR084	1				0	2020-02-06	7											4		2021-09-16	2020-02-06	1	1	43		68		1	1	1	5	Wakiso	Busiro	Katabi	Lugonjo	Buganga		2	1			1	1	2
KR085	1				0	2020-02-06	7											4		2021-09-16	2020-02-06	1	1	36		62		1	1	1	5	Wakiso	Kyadondo	Makindye	Ngobe	Bunamwaya		2	1		Not picking up the calls	0	0	0
KR086	0				0	2020-02-06	7											4		2021-09-16	2020-02-06	1	1	26		45		0	1	1	5	Kampala	Kyadondo	Makindye	Gaba mission	Gaba mission		2	1			1	1	2
KR086		0			0	2020-02-06	7			3	99																																		1	0	0	0	0
KR087	1				0	2020-02-11	7											4		2021-09-16	2020-02-11	1	1	35		46		1	1	1	5	Kampala	Kawempe	Kawempe	Mpererwe	Kanyanya		2	1		Next of kin far away from the patient but going to try and get to him	0	0	0
KR087		1			12	2020-02-11	7	15		3	70000																																		1	0	0	0	0
KR088	1				0	2020-03-09	7											4		2021-09-16	2020-03-09	1	1	19		60		1	1	1	5	Kampala	Kyadondo	Makindye	Ndejje	Ndejja		2	1		Phone switched off	0	0	0
KR089	0				0	2020-03-13	7											4		2021-09-16	2020-03-13	1	1	28		40		0	1	1	5	Entebbe	NA	NA	Nkumba	NA		2	1			1	1	2
KR089		0			0	2020-03-13	7			3	99																																		1	0	0	0	1
KR090	1				0	2020-03-13	7											4		2021-09-16	2020-03-13	1	1	30		42		1	1	1	5	Kampala	Makindye	Kansanga	Kiwafu B	Kansanga		2	1			1	1	2
KR090		1			1	2020-03-13	7			3	99																																		1	0	0	0	0
KR091	1				0	2020-03-17	7											4		2021-09-16	2020-03-17	1	2	28		60		1	1	1	5	Kampala	Kyadondo	Kawempe	Kisasi	Kanyanya		2						0
KR092	1				0	2020-03-17	7											4		2021-09-16	2020-03-17	1	2	26		69		1	1	1	5	Kampala	Kyadondo	Makindye	Namasuba	Namasuba		2	1			1	1	2
KR093	0				0	2020-03-20	7											4		2021-09-16	2020-03-20	1	2	25		45		0	1	1	5	Butambala	NA	Buro	Mpanga	Buro		2	1			1	1	2
KR093		0			0	2020-03-20	7			3	99																																		1	0	0	0	0
KR094	1				0	2020-04-06	7											4		2021-09-16	2020-04-06	1	2	28		59		1	1	1	5	Kampala	Kyadondo	Kawempe	Kazo	Kazo		2	1			1	1	2
KR094		0			0	2020-04-06	7			3	99																																		1	0	0	0	0
KR095	1				0	2020-04-09	7											4		2021-09-16	2020-04-09	1	2	35		56		1	1	1	5	Wakiso	Kyadondo	Makindye	Kikajjo	Namasuba		2	1			1	1	2
KR095		0			0	2020-04-09	7	15		3	99																																		1	0	0	0	0
KR096	0				0	2020-04-14	8											4		2021-09-16	2020-04-14	1	2	47		57		0	1	1	5	Kampala	Kyadondo	Rubaga	Wankulukuku	Kabowa		2	1			1	1	2
KR096		0			0	2020-04-14	8	20		3	40000																																		1	0	0	0	0
KR097	1				0	2020-04-15	8											4		2021-09-16	2020-04-15	1	2	38		49		1	1	1	5	Kampala	Kyadondo	Makindye	Gaba mission	Gaba mission		2	1		Phone switched off	0	0	0
KR098	0				0	2020-04-24	8											4		2021-09-16	2020-04-24	1	2	37		57		0	1	1	5	Kampala	Kyadondo	Makindye	Munyonyo	Salaama		2	1			1	1	2
KR098		0			0	2020-04-24	8	20		3	250000																																		1	0	0	0	0
KR099	0				0	2020-04-27	8											4		2021-09-16	2020-04-27	1	2	32				0	1	1	5	Wakiso	Busiro	Sisa	Nkumba	NA		2	0	2020-09-01		0	0	2
KR100	0				0	2020-05-04	8											4		2021-09-16	2020-05-04	1	2	30		61		0	1	1	5	Kampala	Kyadondo	Makindye	Kibuye	Kibuye		2	1		Not picking up the calls	0	0	0
KR101	1				0	2021-05-05	7											4		2021-09-16	2021-05-05	1	2	38		48		1	1	1	5	Kampala	Kyadondo	Kawempe	Mbogo	NA		2	0	2020-05-01				2
KR103	0				0	2020-05-18	7											4		2021-09-16	2020-05-18	1	2	40		60		0	1	1	5	Wakiso	Nabweru	Nansana	NA	NA		2	1			1	1	2
KR103		0			0	2020-05-18	7																																						1	0	0	0	0
KR104	0				0	2020-05-22	8											4		2021-09-16	2020-05-22	1	2	18		59		0	1	1	5	Luwero	NA	Luwero	Kiyenje	NA		2	1		Next of kin not in contact with the patient	0	0	0
KR105	0				0	2020-05-20	8											4		2021-09-16	2020-05-20	1	2	40		47		0	1	1	5	Wakiso	Kyadondo	Makindye	Kanyanya	Ndejje		2						0
KR106	0				0	2020-01-13	7											4		2021-09-16	2020-01-13	2	1	35		56		0	1	1	5	Kampala	Rubaga	Rubaga	Busega	NA		2	1			1	1	2
KR106		0			0	2020-01-13	7			3	50000																																		0	1	0	0	0
KR107	0				0	2021-01-18	0											4		2021-09-16	2021-01-18	2	1	25		44		0	1	1	5	Kampala	Makindye	Kasanga	NA	NA		2	1			1	1	2
KR107		0			0	2021-01-18	0			3	99																																		0	1	0	0	0
KR108	1				0	2021-02-03	0											4		2021-09-16	2021-02-03	2	1	57		55		1	1	1	5	Kampala	Makindye	Salaama	NA	NA		2	1		Next of kin will try to look for him and call me back	0	0	0
KR108		0			0	2021-02-03	0			3	99																																		0	1	0	0	0
KR109	1				0	2020-01-24	7											4		2021-09-16	2020-01-24	2	1	33		56		1	1	1	5	Kampala	Rubaga	Mutundwe	NA	NA		2	1			1	1	2
KR109		1			4	2020-01-24	7	25		3	99																																		0	1	0	0	0
KR110	1				0	2020-01-10	7											4		2021-09-16	2020-01-10	2	1	24		58		1	1	1	5	Kampala	Makindye	Kibuli	NA	NA		2	1		Phone switched off	0	0	0
KR111	1				0	2020-01-10	7											4		2021-09-16	2020-01-10	2	1	26		63		1	1	1	5	Kampala	Kawempe	Koona	NA	NA		2	1			1	1	2
KR111		0			0	2020-01-10	7			3	5000																																		0	1	0	0	0
KR112	1				0	2020-02-10	7											4		2021-09-16	2020-02-10	2	1	26		53		1	1	1	5	Kampala	Makindye	Makindye	Masajja	NA		2	1		Next of kin doesn't have his number	0	0	0
KR113	1				0	2020-01-10	7											4		2021-09-16	2020-01-10	2	1	40		60		1	1	1	5	Wakiso	Gombe	Matugga	NA	NA		2	1			1	1	2
KR114	1				0	2020-06-05	7											4		2021-09-17	2020-06-05	1	2	40		71		1	1	1	5	Wakiso	Nabweru	Lugoba	Nansana	Lugoba		2	1		Not picking	0	0	0
KR115	1				0	2020-06-05	0											4		2021-09-17	2020-06-05	1	2	76		55		1	1	1	5	Wakiso	Sisa	Sisa	Kajjansi	Sisa		2	1		Wrong number	0	0	0
KR116	0				0	2020-06-05	0											4		2021-09-17	2020-06-05	1	2	30		62		0	1	1	5	Kampala	Makindye	Salaama	Madiirisa	Salaama		2	1		She is sick unable to talk on phone now	0	0	0
KR117	0				0	2020-06-12	0											4		2021-09-17	2020-06-12	1	2	30		49		0	1	1	5	Wakiso	Nsangi	Bulenga	Bulenga	Bulenga		2	1		Not picking up the calls	0	0	0
KR118	0				0	2020-06-19	7											4		2021-09-17	2020-06-19	1	2	46		60		0	1	1	5	Kampala	Rubaga	Kasubi	Kasubi	Kasubi		2	1		Phone switched off	0	0	0
KR119	1				0	2021-02-04	0											4		2021-09-17	2021-02-04	2	1	37		55		1	1	1	5	Kayunga	Kayunga	NA	NA	NA		2	1			1	1	2
KR119		0			0	2021-02-04	0			3	99																																		0	1	0	0	1
KR120	1				0	2020-01-20	7											4		2021-09-17	2020-01-20	2	1	25		54		1	1	1	5	Wakiso	NA	NA	Seguku	NA		2	1		Postponed because he is at work	0	0	0
KR121	1				0	2020-02-21	7											4		2021-09-17	2020-02-21	2	1	33		60		1	1	1	5	Kampala	Kiira	Kiira	Namugongo	NA		2	1		Phone switched off	0	0	0
KR122	0				0	2020-02-03	7											4		2021-09-17	2020-02-03	2	1	23		45		0	1	1	5	Wakiso	Nsangi	Nsangi	NA	NA		2	1		Not picking	0	0	0
KR123	0				0	2020-03-03	7											4		2021-09-17	2020-03-03	2	1	20		50		0	1	1	5	Wakiso	Bugembegene	NA	NA	NA		2	0	2020-03-24		0	0	2
KR124	0				0	2020-03-11	7											4		2021-09-17	2020-03-11	2	1	19		49		0	1	1	5	Kampala	Makindye	Makindye	Bunga	NA		2	1		Next of kin requested to call back in the evening, patient went to work	0	0	0
KR125	1				0	2020-03-13	7											4		2021-09-17	2020-03-13	2	1	30		51		1	1	1	5	Kampala	Nabweru	Nansana	NA	NA		2	1			1	1	2
KR125		0			0	2020-03-13	7			3	99																																		0	1	0	0	1
KR126	0				0	2020-03-03	7											4		2021-09-17	2020-03-03	2	1	40		45		0	1	1	5	Kampala	Kawempe	NA	Kamwokya	NA		2	1			1	1	2
KR126		1			10	2020-03-03	7			3	99																																		0	1	0	0	0
KR127	1				0	2020-03-24	7											4		2021-09-17	2020-03-24	2	2	50		62		1	1	1	6	Wakiso	Nsangi	Nsangi	Kyengera	NA		2	1			1	1	2
KR128	0				0	2020-03-06	7											4		2021-09-17	2020-03-06	2	1	36		60		0	1	1	5	Kampala	NA	NA	Katwe	NA		2						0
KR129	1				0	2020-04-06	7											4		2021-09-17	2020-04-06	2	1	43		64		1	1	1	5	Kampala	NA	Kawempe	Maganjo	NA		2	1		Not picking	0	0	0
KR130	0				0	2020-04-14	8											4		2021-09-17	2020-04-14	2	1	36				0	1	1	5	Kampala	Makindye	Salaama	Luwafu	Salaama		2	1			1	1	2
KR130		0			0	2020-04-14	8	11		2	20000																																		0	1	0	0	0
KR131	0				0	2020-04-06	7											4		2021-09-17	2020-04-06	2	1	39		60		0	1	1	5	NA	Nasenge	NA	Nakawuka	NA		2	1			1	1	2
KR131		0			0	2020-04-06	7	3		1	10000																																		0	1	0	0	0
KR132	1				0	2020-04-21	8											4		2021-09-17	2020-04-21	2	1	23		51		1	1	1	5	Kampala	Kyadondo	Makindye	Zzana	Bunamwaya		2	1			1	1	2
KR132		0			0	2020-04-21	8	20		3	150000																																		0	1	0	0	0
KR133	0				0	2020-04-23	8											4		2021-09-17	2020-04-23	2	1	30		56		0	1	1	5	Wakiso	Makindye	Makindye	Masajja	Masajja		2	1		Participant requested to call her back	0	0	0
KR134	1				0	2020-05-07	8											4		2021-09-17	2020-05-07	2	1	20		46		1	1	1	5	Kampala	Makindye	Makindye	Masajja	NA		2	1			1	1	2
KR134		0			0	2020-05-07	8	18		3	99																																		0	1	0	0	0
KR135	1				0	2020-04-08	7											4		2021-09-17	2020-04-08	2	1	45		50		1	1	1	5	Kampala	Rubaga	NA	Namungona	NA		2	1		Next of kin says she will call back when participant is back home	0	0	0
KR136	0				0	2020-05-12	12											4		2021-09-17	2020-05-12	2	1	38		51		0	1	1	5	Wakiso	NA	NA	Gayaza	NA		2	1			1	1	2
KR136		0			0	2020-05-12	12	18		1	200000																																		0	1	0	0	1
KR137	0				0	2020-05-18	0											4		2021-09-17	2020-05-18	2	1	26		41		0	1	1	5	Kayunga	Baale	Kayonza	Bugatto	Kamusabi		2	1		Participant is not in the country	0	0	2
KR138	1				0	2020-05-19	0											4		2021-09-17	2020-05-19	2	1	34		43		1	1	1	5	Wakiso	NA	NA	Nansana	NA		2	1		Phone switched off	0	0	0
KR139	0				0	2020-05-22	0											4		2021-09-17	2020-05-22	2	1	30				0	1	1	5	Wakiso	Makindye	Nyanama	Zana	Nyanama		2	1		Phone switched off	0	0	0
KR140	1				0	2020-05-08	8											4		2021-09-17	2020-05-08	2	1	33		64		1	1	1	5	Tororo	Molo	Molo	Station zone	NA		2	1			1	1	2
KR140		0			0	2020-05-08	8	3		3	800000																																		0	1	0	0	0
KR141	1				0	2020-06-19	7											4		2021-09-18	2020-06-19	1	2	31		47		1	1	1	5	Wakiso	Nabweru	Wamala	Kisimu	Kisimi		2	1			1	1	2
KR141		1	0	1	2	2020-06-19	7			3	99																																		1	0	0	0	0
KR142	1				0	2020-07-01	0											4		2021-09-18	2020-07-01	1	4	23		72		1	1	1	5	Kampala	Rubaga	NA	Kawaala	NA		2	1			1	1	2
KR142		0			0	2020-07-01	7			3	99																																		1	0	0	0	0
KR143	1				0	2020-07-02	0											4		2021-09-18	2020-07-02	1	4	28		50		1	1	1	5	Wakiso	NA	Kakiri	Kukubampanga	NA		2	0	2021-10-06				2
KR144	1				0	2020-07-02	0											4		2021-09-18	2020-07-02	1	4	58		55		1	1	1	5	Wakiso	NA	NA	Bulenga	NA		2	1		Phone switched off	0	0	0
KR145	0				0	2020-07-03	0											4		2021-09-18	2020-07-03	1	4	54		43		0	1	1	5	Wakiso	NA	Nakawuka	Nakirama	NA		2	1			1	1	2
KR145		0			0	2020-07-03	7	40		3	99																																		1	0	0	0	0
KR146	0				0	2020-07-07	7											4		2021-09-18	2020-07-07	1	4	36		54		0	1	1	5	Wakiso	Gayaza	Nangobo	Majijje	NA		2	1			1	1	2
KR146		0			0	2020-07-07	0	3		3	99																																		1	0	0	0	0
KR147	0				0	2020-07-09	8											4		2021-09-18	2020-07-09	1	4	43		63		0	1	1	5	Wakiso	Gayaza	Namirrere	Lusanja	Namurere		2	1		Participant says she is very busy to have an interview for more information says contact Mulago referal where she was receiving medication from	1	0	2
KR148	1				0	2020-08-05	0											4		2021-09-18	2020-08-05	1	3	24		55		1	1	1	5	Kampala	Rubaga	Rubaga	Rubaga 1	NA		2	1		Not picking	0	0	0
KR148		1			7	2020-08-05	0	5		1	2000																																		1	0	0	0	0
KR149	1				0	2020-08-14	8											4		2021-09-18	2020-08-14	1	3	30		92		1	1	1	5	Kayunga	Ntenjeru	NA	Ntooke	NA		2	1			1	1	2
KR149		0			0	2020-08-14	0	2		3	99																																		1	0	0	0	0
KR150	1				0	2020-08-25	7											4		2021-09-18	2020-08-25	1	3	21		61		1	1	1	5	Kampala	Makindye	Salaama	Kyamula	Salaama		2	1			1	1	2
KR151	0				0	2020-08-28	0											4		2021-09-18	2020-08-28	1	3	23		54		0	1	1	1	Kampala	Makindye	Ggaba	NA	NA		2	1		Phone switched off	0	0	0
KR152	1				0	2020-08-27	0											4		2021-09-18	2020-08-27	1	3	57		70		1	1	1	5	Wakiso	Nsangi	Kyengera	Kyengera	NA		2	1			1	1	2
KR153	1				0	2020-08-31	0											4		2021-09-18	2020-08-31	1	3	55		60		1	1	1	5	Kampala	Makindye	Ndejje	Luuga	Luuga		2	1			1	1	2
KR154	0				0	2020-09-01	0											4		2021-09-18	2020-09-01	1	3	37		60		0	1	1	5	Wakiso	NA	Nsangi	Mukono	NA		2	1			1	1	2
KR154		0			0	2020-09-01	8			3	99																																		1	0	0	0	0
KR155	0				0	2020-09-03	0											4		2021-09-18	2020-09-03	1	3	43		55		0	1	1	5	Wakiso	Makindye	Ndejje	Zanta	Ndejje		2	1		Participant very sick can't speak on phone	0	0	0
KR156	1				0	2020-09-04	0											4		2021-09-18	2020-09-04	1	3	29		60		1	1	1	5	Hoima	Lugaya	Bulende	NA	NA		2	1			1	1	2
KR156		0			0	2020-09-04	0	18		3	99																																		1	0	0	0	0
KR157	1				0	2020-09-21	8											4		2021-09-18	2020-09-21	1	3	42		57		1	1	1	5	Kampala	Makindye	Lusaka	NA	NA		2	1		Participant has problem with hearing	0	0	0
KR158	1				0	2020-09-15	7											4		2021-09-18	2020-09-15	1	3	20		63		1	1	1	5	Kampala	Kawempe	Lugoba	NA	NA		2	1			1	1	2
KR159	0				0	2020-09-22	0											4		2021-09-18	2020-09-22	1	3	41		47		0	1	1	5	Kampala	Makindye	NA	Bunga	NA		2	1			1	1	2
KR159		0			0	2020-09-22	0	8		1	99																																		1	0	0	0	0
KR160	1				0	2020-06-19	7											4		2021-09-18	2020-06-19	2	2	29		46		1	1	1	5	Kampala	Rubaga	Rubaga	Nabulagala	Nabulagala		2	1			1	1	2
KR161	0				0	2020-06-10	7											4		2021-09-18	2020-06-10	2	2	37		70		0	1	1	5	Wakiso	Kira	Kira	Kirinya	Kirinya		2	1			1	1	2
KR161		0			0	2020-06-10	0	1		3	99																																		0	1	0	0	0
KR162	0				0	2020-06-23	7											4		2021-09-18	2020-06-23	2	2	29		34		0	1	1	5	Kampala	Nakawa	Nakawa	Bugolobi	NA		2	1			1	1	2
KR162		0			0	2020-06-23	0			3	99																																		0	1	0	0	0
KR163	1				0	2020-07-21	7											4		2021-09-18	2020-07-21	2	4	49		54		1	1	1	5	Entebbe	NA	NA	Abayita ababiri	NA		2	1			1	1	2
KR163		0			0	2020-07-21	0			1	5000																																		0	1	0	0	0
KR164	0				0	2020-07-22	7											4		2021-09-18	2020-07-22	2	4	69		42		0	1	1	5	Luwero	Nyimbwa	NA	Kwesse	NA		2	1			1	1	2
KR164		0			0	2020-07-22	0	15		3	99																																		0	1	0	0	0
KR165	1				0	2020-06-09	0											4		2021-09-18	2020-06-09	2	2	43		76		1	1	1	5	Kampala	Kyadondo	Makindye	Lwasa	Masajja		2	1			1	1	2
KR166	1				0	2020-06-15	0											4		2021-09-18	2020-06-15	2	2	26		39		1	1	1	4	Kampala	Kyadondo	Kawempe	Kasubi	Kasubi		2	1		Wrong number for participant and Nok lost touch with participant	0	0	0
KR167	1				0	2020-06-24	0											4		2021-09-18	2020-06-24	2	2	36		47		1	1	1	6	Wakiso	Busiro	Rubaga	Kabowa	Wankulukuku		2	1		Didn't pick	0	0	0
KR168	1				0	2020-07-09	7											4		2021-09-18	2020-07-09	2	2	27		60		1	1	1	5	Kampala	Kyadondo	Nakawa	Kamwokya	Kamwokya		2	1		Participant's number is off and NOK lost touch with him	0	0	2
KR169	1				0	2020-07-14	7											4		2021-09-18	2020-07-14	2	2	37		41		1	1	1	5	Kampala	Kyadondo	Makindye	Kuleekana	Salaama		2	1			1	1	2
KR169		0			0	2020-07-14	0			1	30000																																		0	1	0	0	0
KR170	0				0	2020-07-21	7											4		2021-09-18	2020-07-21	2	2	22		43		0	1	1	5	Kampala	Kyadondo	Makindye	Salaama	Salaama		2	1			1	1	2
KR171	0				0	2020-07-14	0											4		2021-09-18	2020-07-14	2	2	25		75		0	1	1	5	Kampala	Kyadondo	Makindye	Kibuye	Kibuye		2	1			1	1	2
KR171		0			0	2020-07-14	0			1	99																																		0	1	0	0	1
KR172	0				0	2020-08-18	8											4		2021-09-18	2020-08-18	2	2	27		57		0	1	1	5	Kampala	Kyadondo	Makindye	Munyonyo	Makindye		2	1		She's not interested in participating in the study	1	0	2
KR173	0				0	2020-08-14	8											4		2021-09-18	2020-08-14	2	2	18		58		0	1	1	5	Kampala	Kyadondo	Makindye	Masajja Ndikutamanda	Salaama		2	1			1	1	2
KR173		0			0	2020-08-14	8		20	1	60000																																		0	1	0	0	0
KR174	1				0	2020-08-24	8											4		2021-09-18	2020-08-24	2	2	45		61		1	1	1	5	Kampala	Kyadondo	Makindye	Ggaba	Ggaba		2	1			1	1	2
KR175	1				0	2020-08-14	8											4		2021-09-18	2020-08-14	2	2	43		50		1	1	1	5	Wakiso	Busiro	Entebbe municipality	Katabi	Bayitababiri		2	0	2020-12-25		0	0	2
KR176	1				0	2020-08-17	8											4		2021-09-18	2020-08-17	2	2	42		90		1	1	1	5	Kampala	Kyadondo	Makindye	Buziga	Salaama		2	1			1	1	2
KR176					0	2020-08-17	8																																						0	1	0	0
KR177	1				0	2020-08-11	0											4		2021-09-18	2020-08-11	2	2	41		52		1	1	1	5	Kampala	Kawempe	Kawempe	Mpongo	NA		2	1			1	1	2
KR177		0			0	2020-08-11	8		17	1	0																																		1	1	0	1	1
KR178	1				0	2020-09-08	7											4		2021-09-18	2020-09-08	2	2	59		75		1	1	1	5	Kampala	Kyadondo	Makindye	Buziga	Makindye		2	1			1	1	2
KR178		0			0	2020-09-08	7			1	15000																																		0	1	0	0	0
KR179	1				0	2020-09-08	0											4		2021-09-18	2020-09-08	2	2	42		42		1	1	1	5	Kampala	Kyadondo	Makindye	Kuleekana	Salaama		2	1		Phone off	0	0	0
KR180	1				0	2020-09-15	7											4		2021-09-18	2020-09-15	2	4	27		50		1	1	1	5	Kampala	Kyadondo	Makindye	Kirombe	Lusaka		2	1			1	1	2
KR181	1				0	2020-09-04	0											4		2021-09-18	2020-09-04	2	2	45		50		1	1	1	5	Wakiso	Kawempe	Maganjo	Kagoma	Kagoma		2	1		Already talked to patient, KR203	0	0	2
KR182	1				0	2020-09-08	7											4		2021-09-18	2020-09-08	2	4	25		45		1	1	1	5	Wakiso	Makindye	Salaama	Masajja Kibira	Salaama		2	1			1	1	2
KR183	0				0	2020-09-11	0											4		2021-09-18	2020-09-11	2	4	30		54		0	1	1	5	Kampala	Kyadondo	Makindye	Bukasa	NA		2	1			1	1	2
KR183		0			0	2020-09-11	7		1	3	300000																																		0	1	0	0	0
KR184	1				0	2020-04-02	7											4		2021-09-20	2020-04-02	4	1	28				1	0	1	5	Wakiso	NA	NA	Kyengera	Masenda		2	1		Phone is still off	0	0	0
KR185	0				0	2020-09-27	0											4		2021-09-20	2020-09-27	4	2	31				0	0	1	5	Kampala	Makindye	Makindye	Kyengera	NA		2	1			1	1	2
KR185		0			0	2020-09-27	0		2	1	10000																																		0	0	0	1	0
KR186	1				0	2020-04-09	7											4		2021-09-20	2020-04-09	4	1	35				1	0	1	5	Wakiso	NA	Busiro	Kkoma	NA		2	1		Participant has no phone, NOK to get back when he finds him.	0	0	0
KR187	1				0	2020-04-13	8											4		2021-09-20	2020-04-13	4	1	39				1	0	1	5	Kampala	Makindye	Makindye	Ndejje	NA		2	1		Nok to connect us when he finds him	0	0	0
KR188	1				0	2020-04-14	8											4		2021-09-20	2020-04-14	4	1	26				1	0	1	5	Kampala	Rubaga	Rubaga	Kasubi zone 1	Kasubi		2	1		Participant has no phone but nok to look for him and connect him to me	0	0	0
KR189	1				0	2020-04-17	8											4		2021-09-20	2020-04-17	4	1	38				1	0	1	5	Kampala	NA	NA	Konga	NA		2	1		Patient has no phone number and Nok says it a wrong number	0	0	0
KR190	1				0	2020-04-18	8											4		2021-09-20	2020-04-18	4	1	60				1	0	1	5	Kampala	Makindye	Makindye	Namasuba	NA		2	0	2020-05-01				2
KR191	1				0	2020-04-06	7											4		2021-09-20	2020-04-06	4	1	35				1	0	1	5	Wakiso	Ndejje	Kyadondo	Kikajjo	Namasuba		2	1		Number still doesn't go through	0	0	0
KR192	1				0	2020-05-01	8											4		2021-09-20	2020-05-01	4	1	43				1	0	1	5	Kampala	Kasanga	Makindye	Soya	NA		2	1		Nok gave me his number but its wrong	0	0	0
KR193	1				0	2020-05-02	8											4		2021-09-20	2020-05-02	4	1	38				1	0	1	5	Kampala	Rubaga	NA	Kasanga	NA		2	1		Didn't pick	0	0	0
KR194	1				0	2020-05-05	8											4		2021-09-20	2020-05-05	4	1	65				1	0	1	5	Wakiso	Buduma	Busiro	Buduma	NA		2	0	2021-05-02				2
KR195	1				0	2020-05-10	8											4		2021-09-20	2020-05-10	4	1	32				1	0	1	5	Wakiso	Nsangi	Busiro	Kyengera	NA		2	1		Phone is still off	0	0	0
KR196	1				0	2020-05-11	10											4		2021-09-20	2020-05-11	4	1	39				1	0	1	5	Kampala	Kawempe	Kawempe	Katoogo	Bwaise iii		2	1		He is away from home and has no phone	0	0	0
KR197	1				0	2020-06-07	7											4		2021-09-20	2020-06-07	4	1	51				1	0	1	5	Kampala	Makindye	Makindye	Kibiri	NA		2	1			1	1	2
KR198	0				0	2020-06-05	7											4		2021-09-20	2020-06-05	4	1	42				0	0	1	5	Wakiso	Ssisa	Kawoto	Kajansi	Kajansi		2	0	2021-07-16				2
KR199	1				0	2020-06-12	7											4		2021-09-20	2020-06-12	4	1	19				1	0	1	5	Wakiso	NA	NA	Kasanje	Kyengera		2	1			1	1	2
KR199		0	0	1	1	2020-06-12	0		4	1	99																																		1	1	0	1	0
KR200	1				0	2020-06-05	0											4		2021-09-20	2020-06-05	4	1	44				1	0	1	5	Kampala	NA	Kamwokya	Kifumbira B	Kamwokya		2	0	2020-06-08				2
KR201	1				0	2020-06-16	0											4		2021-09-20	2020-06-16	4	1	50				1	0	1	5	Wakiso	NA	Sentebe	Bukalango	Kakiri		2	1		Phone is still off	0	0	0
KR202	1				0	2020-07-01	7											4		2021-09-20	2020-07-01	4	2	56				1	0	1	5	Kampala	Kawempe	Kawempe	Kanyanya	Kyebando		2	0	2020-09-02				2
KR203	1				0	2020-07-24	0											4		2021-09-20	2020-07-24	4	1	45				1	0	1	5	Wakiso	Nabweru	Kyadondo	Kagoma	NA		2	1			1	1	2
KR203		1	0	1	50	2020-07-24	0		5	1	0																																		0	0	0	1	1
KR204	1				0	2020-07-06	2											4		2021-09-20	2020-07-06	4	2	30				1	0	1	5	Wakiso	Nangabo	Kyadondo	Kabulu	Maseri		2						0
KR205	1				0	2020-07-10	0											4		2021-09-20	2020-07-10	4	2	23				1	0	1	5	Kampala	Kawempe	Kawempe	Katanga	Katanga		2	0	2020-07-14				2
KR206	1				0	2020-07-15	0											4		2021-09-20	2020-07-15	4	2	62				1	0	1	5	Buyende	Kondo	Kondo	Buulya	NA		2	0	2020-11-28				2
KR207	1				0	2020-07-25	7											4		2021-09-20	2020-07-25	4	2	34				1	0	1	5	Mityana	Kikandwa	Mityana	Lukiribi	Namugye		2	1			1	1	2
KR207		0			0	2020-07-25	8		8	1	8000																																		0	0	0	1	0
KR208	1				0	2020-08-13	8											4		2021-09-20	2020-08-13	4	2	45				1	0	1	5	Kampala	Makindye	Makindye	Busabala	NA		2	1			1	1	2
KR208		0	0	1	32	2020-08-13	8		20	1	5000																																		1	0	0	1	0
KR209	1				0	2020-09-18	7											4		2021-09-20	2020-09-18	4	2	62				1	0	1	5	Kampala	NA	Makindye	Lubowa	NA		2	0	2020-09-19				2
KR210	1				0	2020-08-09	7											4		2021-09-20	2020-08-09	4	2	45				1	0	1	5	Kampala	Makindye	Makindye	Male	NA		2	0	2020-08-20				2
KR211	1				0	2020-09-05	0											4		2021-09-20	2020-09-05	4	2	50				1	0	1	5	Kampala	Makindye	Makindye	Kerezia	Makindye		2	1		Phone is still off	0	0	0
KR212	0				0	2020-08-18	0											4		2021-09-20	2020-08-18	4	2	37				0	0	1	5	Wakiso	Nangabo	Kyadondo	Gayaza	NA		2	0	2020-09-07				2
KR213	0				0	2020-08-25	0											4		2021-09-20	2020-08-25	4	2	43				0	0	1	5	Kampala	Makindye	Makindye	Ndejje	NA		2	1		Wrong number	0	0	0
KR214	1				0	2020-08-26	0											4		2021-09-20	2020-08-26	4	2	45				1	0	1	5	Wakiso	Nsangi	Busiro	Magwa	Buddo		2	0	2020-11-08				2
KR215	0				0	2020-09-08	8											4		2021-09-20	2020-09-08	4	2	28				0	0	1	5	Luwero	Luwero	Katikamu	Kiyenje	Luwero		2	0	2020-10-28		0	0	2
KR216	1				0	2020-09-19	0											4		2021-09-20	2020-09-19	4	2	47				1	0	1	5	Masaka	Kipamba	Kipamba	Nyanga Lutene	NA		2	1		Number not on the network	0	0	0
KR217	1				0	2020-09-15	0											4		2021-09-20	2020-09-15	4	2	42				1	0	1	5	Kampala	Makindye	NA	Lusaka	NA		2	1		He was readmitted today on ward 5 at kiruddu and isn't able to talk	0	0	0
KR218	1				0	2020-09-24	0											4		2021-09-20	2020-09-24	4	2	25				1	0	1	5	Wakiso	Wakiso	Busiro	Kayi	Kawanda		2	1			1	1	2
KR218		0			0	2020-09-24	0			1	990																																		0	0	0	1	0
KR219	1				0	2021-06-01	0											4		2021-09-21	2021-06-01	1	4	28		64		1	1	1	5	Kampala	Kyadondo	Makindye	Madiirisa	NA		2	1		Participant says he had already been contacted for similar information	0	0	0
KR220	0				0	2021-06-01	8											4		2021-09-21	2021-06-01	1	3	39		35		0	1	1	5	Wakiso	Mutungo	Kigo	Lunya	Lunya		2	1			1	1	2
KR221	1				0	2021-06-14	0											4		2021-09-21	2021-06-14	3	4	40	179.2	54	16.8	1	1	1	5	Kampala	Salaama	Makindye	Masajja	Masajja		2	1			1	1	2
KR221		1			5	2021-06-14	0		8	1	20000																																		0	0	1	0	0
KR222	0				0	2021-06-17	0											4		2021-09-21	2021-06-17	3	4	60		62		0	1	1	5	Wakiso	Katabi	Bukorwa	Nkumba	Nkumba		2	1			1	1	2
KR222		0			0	2021-06-17	8		12	1	2000																																		0	0	1	0	0
KR223	1				0	2021-06-24	0											4		2021-09-21	2021-06-24	3	4	27		50		1	1	1	5	Wakiso	Makindye	Gangu	Busabala	Kiziba		2	1			1	1	2
KR223		0			0	2021-06-24	0		5	1	99																																		0	0	1	0	0
KR224	1				0	2021-07-27	0											4		2021-09-21	2021-07-27	3	4	18	182.5	65	19.5	1	1	1	5	Kampala	Makindye	Makindye	Mubara	NA		2	1			1	1	2
KR224		0	0	0	0	2021-07-27	7		6	1	20000																																		0	0	1	0	0
KR225	1				0	2021-07-01	8											4		2021-09-21	2021-07-01	3	2	49	150	42	18.7	1	1	1	5	Wakiso	Masajja	Kibbira	Masajja	NA		2	1			1	1	2
KR226	1				0	2021-06-29	0											4		2021-09-21	2021-06-29	3	4	69	169	70	24.5	1	1	1	5	Kampala	Makindye	Katuuso	Buziga	Buziga		2	1			1	1	2
KR226		0			0	2021-06-29	0		4	1	99																																		0	0	1	0	1
KR227	0				0	2021-07-06	7											4		2021-09-21	2021-07-06	3	4	26		50		0	1	1	5	Wakiso	Mangambo	Wampewo	Kyanja	NA		2	1			1	1	2
KR227		0			0	2021-07-06	7		9	1	99																																		0	0	1	0	0
KR228	1				0	2021-07-13	7											4		2021-09-21	2021-07-13	3	3	31	156	43	17.7	1	1	1	5	Kampala	Makindye	Makindye	Kikusoka	NA		2	1		Wrong number, NOK phone off	0	0	0
KR229	1				0	2021-07-27	8											4		2021-09-21	2021-07-27	3	4	24		48		1	1	1	5	Kampala	Makindye	Makindye	Wasswa	NA		2	1			1	1	2
KR229		1	0	1	7	2021-07-27	7		6	1	3000																																		0	0	1	0	0
KR230	0				0	2021-07-06	7											4		2021-09-21	2021-07-06	3	4	40	172	55	18.6	0	1	1	5	Kampala	Makindye	Mubarak	Kirombe	NA		2	1			1	1	2
KR230		0			0	2021-07-06	0		30	1	99																																		0	1	1	0	0
KR231	1				0	2021-06-01	7											4		2021-09-25	2021-06-01	3	3	23		53		1	1	1	5	Kampala	Makindye	Makindye	Nsambya	NA		2	1			1	1	2
KR231		0			0	2021-06-01	8	15	2	1	5000																																		0	0	1	0	0
KR232	1				0	2021-06-03	0											4		2021-09-25	2021-06-03	3	3	38		40		1	1	0		Kampala	Makindye	Makindye	Kibuye	NA		2	1		Wrong number	0	0	0
KR233	0				0	2021-06-10	7											4		2021-09-25	2021-06-10	3	3	24		40		0	1	1	5	Wakiso	Wakiso	Buloba	Bulenga	NA		2	1			1	1	2
KR233		0			0	2021-06-10	0		7	1	10000																																		0	0	1	0	0
KR234	1				0	2021-06-10	1											4		2021-09-25	2021-06-10	3	3	36		57		1	1	1	5	Wakiso	Bweyogerere	Bweyogerere	Bweyogerere	NA		2	1		Still Didn't pick	0	0	0
KR235	1				0	2021-07-13	7											4		2021-09-25	2021-07-13	3	3	28		60		1	1	1	5	Wakiso	Makindye	Salaama	Dubai zone	NA		2	1		Busy	0	0	0
KR236	0				0	2021-07-20	0											4		2021-09-25	2021-07-20	3	3	35		45		0	1	1	5	Kampala	Nakawa	Lubaga	Natete	Natete		2	1			1	1	2
KR236		1			16	2021-07-20	8		15	1	5000																																		0	0	1	0	0
KR237	0				0	2021-06-03	7											4		2021-09-25	2021-06-03	3	3	38		45		0	0	1	5	Kikuube	Kabwoya	Kabwoya	Kikonda 2	NA		2	1		Participant has no phone, Nok Phone is still off	0	0	0
KR238	0				0	2021-06-01	7											4		2021-09-25	2021-06-01	3	3	32		48		0	1	1	5	Kampala	Makindye	Makindye	Munyonyo	Munyonyo		2	1			1	1	2
KR238		1			5	2021-06-01	0		20	3	200000																																		0	0	1	0	0
KR239	0				0	2021-06-03	0											4		2021-09-25	2021-06-03	3	3	48		95		0	1	1	5	Kampala	Kitebi	Kitebi	Mutundwe	NA		2	1			1	1	2
KR240	1				0	2021-06-08	0											4		2021-09-25	2021-06-08	3	3	34		70		1	1	1	5	Wakiso	Makindye	Busabala	Gangu	NA		2	1			1	1	2
KR240		0			0	2021-06-08	0	4	6	1	5000																																		0	0	1	0	0
KR241	0				0	2021-06-03	0											4		2021-09-25	2021-06-03	3	3	36		52		0	1	1	5	Kampala	Makindye	Makindye	Luwafu	Amazon		2	1			1	1	2
KR241		0			0	2021-06-03	0		26	1	20000																																		0	0	1	0	0
KR242	1				0	2021-06-22	0											4		2021-09-25	2021-06-22	3	3	53				1	1	1	5	Kampala	Makindye	Kansanga	Kansanga	Kansanga		2	1			1	1	2
KR243	0				0	2021-06-24	0											4		2021-09-25	2021-06-24	3	3	28		37		0	1	1	5	Kampala	Makindye	Makindye	Lwasa	Masajja		2	1			1	1	2
KR243		0			0	2021-06-24	0		14	1	3000																																		1	0	1	0	0
KR244	1				0	2021-06-15	8											4		2021-09-25	2021-06-15	3	3	32		50		1	1	1	5	Wakiso	Nsangi	Kikajjo	Kasenge	Kikajjo		2	1			1	1	2
KR245	1				0	2021-07-29	8											4		2021-09-25	2021-07-29	3	3	25		41		1	1	1	5	Kampala	Makindye	Kosovu	Salaama	Salaama		2	1			1	1	2
KR245		0			0	2021-07-29	0		1.5	1	3000																																		0	0	1	0	0
KR246	1				0	2021-06-29	0											4		2021-09-25	2021-06-29	3	3	45		50		1	1	1	5	Wakiso	NA	NA	Mutundwe	Wabiyinji		2	1		Didn't pick	0	0	0
KR247	1				0	2021-06-01	0											4		2021-09-25	2021-06-01	4	4	29		54		1	0	1	5	Kampala	Kawempe	Kawempe	Kitezi	Kitezi		2	1		Nok far from participant	0	0	0
KR248	1				0	2021-06-01	7											4		2021-10-04	2021-06-01	4	4	29		54		1	1	0		Kampala	Kawempe	Kawempe	Kitezi	Kawempe		2	1		Didn't pick. Repeated client as KR247	0	0	0
KR249	1				0	2021-06-04	0											4		2021-10-04	2021-06-04	4	4	45		42		1	0	1	5	Wakiso	Gomba	Gomba	Cell Zone	Gomba		2	0	2021-09-02		0	0	2
KR250	1				0	2021-06-08	0											4		2021-10-04	2021-06-08	4	4	42				1	1	1	5	Kampala	Makindye	Makindye	Kansanga	Makindye		2	1		Patient is admitted in mulago hospital	0	0	0
KR251	1				0	2021-06-10	0											4		2021-10-04	2021-06-10	4	4	54				1	1	1	5	Mpigi	NA	NA	Butabugumu	NA		2	1		NOK says participant run mad and got lost	0	0	2
KR252	0				0	2021-06-10	7											4		2021-10-04	2021-06-10	4	4	38				0	1	1	5	Wakiso	Sisa	Entebbe	Kitano	Entebbe		2	1		Phone is still off, nok not with participant	0	0	0
KR253	1				0	2021-10-11	7											4		2021-10-04	2021-10-11	4	4	38		42		1	0	1	5	Kampala	AruaPark	Central	Nakasero	Central		2	1			1	1	2
KR253		1	0	0	19	2021-10-11	0			1	6000																																		0	0	0	1	0
KR254	1				0	2021-06-14	7											4		2021-10-04	2021-06-14	4	4	32		45		1	1	0		Kampala	Lubaga	Ndeba	Kayanja	Ndeba		2	1		Participant has no phone, nok stays away from him	0	0	0
KR255	1				0	2021-06-15	7											4		2021-10-04	2021-06-15	4	4	25	173.5	57	18.9	1	1	1	5	Kampala	Makindye	Namugongo	Namugongo	Namugongo		2	1			1	1	2
KR255		0			0	2021-06-15	8		3	1	99																																		1	0	0	1	0
KR256	0				0	2021-06-16	0											4		2021-10-04	2021-06-16	4	4	18	155	43	17.9	0	1	1	5	Kampala	Makindye	Masaja	Ndikutamanda	Masaja		2	1			1	1	2
KR256		0			0	2021-06-16	8		15	1	99																																		0	0	0	1	0
KR257	0				0	2021-06-21	0											4		2021-10-04	2021-06-21	4	4	23	154	42	17.7	0	1	1	5	Wakiso	Makindye	Masaja	Gwowonya	Masaja		2	1		Didn't pick	0	0	0
KR258	0				0	2021-06-28	0											4		2021-10-04	2021-06-28	4	4	34		55		0	1	1	5	Wakiso	Nsangi	Kyengera	Kyengera	Kyengera		2	0	2021-08-25				2
KR259	0				0	2021-07-02	7											4		2021-10-04	2021-07-02	4	4	40		38		0	1	1	5	Wakiso	Nansana	Nansana	Yesuamala	Nansana		2	1		Nok stays far from patient	0	0	0
KR260	1				0	2021-07-06	7											4		2021-10-04	2021-07-06	4	4	44	163	53	19.9	1	1	1	5	Kampala	Makindye	Luwafu	Nakinyuguzi	Luwafu		2	1			1	1	2
KR261	0				0	2021-07-06	0											4		2021-10-04	2021-07-06	4	4	42				0	1	1	5	Wakiso	Kira	Kira	Kasokoso	Kira		2	1			1	1	2
KR262	0				0	2021-07-06	0											4		2021-10-04	2021-07-06	4	4	23		45		0	1	1	5	Wakiso	Nabweru	Nabweru	Nansana	Nabweru		2	1		Nok is far from patient	0	0	0
KR263	0				0	2021-10-07	7											4		2021-10-04	2021-10-07	4	4	28	170	62	21.5	0	1	1	5	Kampala	Rubaga	Rubaga	Namungoona	Rubaga		2	1			1	1	2
KR263					0	2021-10-07	0																																						1	1	0	1	0
KR264	1				0	2021-07-12	8											4		2021-10-04	2021-07-12	4	4	50		50		1	0	1	5	Wakiso	Ndejje	Ndejje	Ndejje	Ndejje		2	1		Didn't pick but nok says he terminated medication	1	0	0
KR265	0				0	2021-10-16	0											4		2021-10-04	2021-10-16	4	4	33		35		0	1	1	5	Miyana	NA	Kabanda	Kalangaalo	Kabanda		2	1		Was discharged yesterday from hospital, unable to do the interview now	1	0	0
KR266	1				0	2021-07-19	7											4		2021-10-04	2021-07-19	4	4	27		44		1	0	1	5	Kampala	Makindye	Salaama	Munyonyo	Salaama		2	1			1	1	2
KR266		0			0	2021-07-19	7		18	3	30000																																		0	0	0	1	0
KR267	0				0	2021-07-22	0											4		2021-10-04	2021-07-22	4	4	40		65		0	1	1	5	Kampala	Makindye	Kansanga	Kiwafu	Kansanga		2	1		Recently had a brain surgery and can't talk for long on phone	0	0	0
KR268	1				0	2021-07-27	8											4		2021-10-04	2021-07-27	4	4	52	169	50	17.5	1	1	1	5	Kampala	Mutundwe	Mutundwe	Mutundwe	Mutundwe		2	1			1	1	2
KR268		1			19	2021-07-27	0		25	1	99																																		0	0	0	1	0
KR269	1				0	2021-07-27	0											4		2021-10-04	2021-07-27	4	4	36		56		1	1	1	5	Wakiso	Nsangi	Buddo	Kisozi	Boddo		2	1			1	1	2
KR269		0			0	2021-07-27	0			1	10000																																		0	0	0	1	0
KR270	1				0	2021-07-28	0											4		2021-10-04	2021-07-28	4	4	44		70		1	1	0		Kampala	Kawempe	Mpererwe	Kiyanja	Mpererwe		2	1			1	1	2
KR270		0			0	2021-07-28	0		20	1	99																																		0	0	0	1	0
KR271	0				0	2021-06-11	7											4		2021-10-04	2021-06-11	1	4	40		60		0	0	1	5	Kampala	Kawempe	Kawempe	Kazo	Kawempe		2	1			1	1	0
KR272	1				0	2021-06-16	8											4		2021-10-04	2021-06-16	1	4	19	175	57	18.6	1	1	1	5	Kampala	Makindye	Salaama	Buziga	Salaama		2	1			1	1	2
KR272		1	0	1	6	2021-06-16	8		20	1	99																																		1	0	0	0	0
KR273	1				0	2021-06-18	7											4		2021-10-04	2021-06-18	1	4	30	156.2	44	18	1	1	1	5	Kampala	Makindye	Salaama	Zikusoka	Salaama		2	1		Phone is still off	0	0	0
KR274	1				0	2021-06-11	8											4		2021-10-04	2021-06-11	1	4	60		49		1	1	1	5	Wakiso	Gombe	Sanga	Matugga	Sanga		2	1		Phone still off, nok didn't pick	0	0	0
KR275	1				0	2021-06-23	0											4		2021-10-04	2021-06-23	1	4	23	171.5	47	16	1	1	1	5	Kampala	Makindye	Salaama	Badongo	Salaama		2	1		Phone is still Off	0	0	0
KR276	0				0	2021-06-24	0											4		2021-10-04	2021-06-24	4	4	29				0	1	1	5	Kampala	Makindye	KibuyeII	Katwe	KibuyeII	3	2	1		Patient only understands Acholi	1	1	2
KR276		1			3	2021-06-24	0		25	1	99																																		0	0	0	1	0
KR277	1				0	2021-07-08	7											4		2021-10-04	2021-07-08	1	4	40	167	55	19.7	1	0	1	5	Kampala	Rubaga	Kironde	Ndeeba	Kironde		2	1		Nok stays far away from patient	0	0	0
KR278	1				0	2021-07-16	0											4		2021-10-04	2021-07-16	1	4	54	167	58	20.8	1	1	1	5	Wakiso	Makindye	Luuga	Zanta-Ndejje	Luuga		2	1		Participant's Phone off, nok didn't pick	0	0	0
KR279	1				0	2021-06-16	7											4		2021-10-04	2021-06-16	1	4	23				1	1	1	5	Kampala	Makindye	Kibuye	Salaama	Kibuye		2	1		Client understands lukonjo and kiswahili	0	0	0
KR280	1				0	2021-07-23	8											4		2021-10-04	2021-07-23	1	4	31	167	55	19.7	1	1	1	5	Kampala	Makindye	Salaama	Kalani	Salaama		2	1			1	1	0
KR281	0				0	2021-07-26	0											4		2021-10-04	2021-07-26	1	4	18	161	38	14.7	0	1	1	5	Kampala	Makindye	Makindye	Gaba	Makindye		2	1		Participant phone, nok didn't pick	0	0	0
KR282	0				0	2021-06-22	8											4		2021-10-06	2021-06-22	2	3	19		53		0	1	0		Kampala	Makindye	Makindye	Salaama	Makindye		2	1		Participant's Phone is still off	0	0	0
KR283	1				0	2021-06-26	0											4		2021-10-06	2021-06-26	2	3	49		56		1	1	1	5	Wakiso	NA	Nsangi	Kitemu	Nsangi		2	1			1	1	2
KR283		0			0	2021-06-26	0		30	3	50000																																		0	1	0	0	0
KR284	0				0	2021-06-07	0											4		2021-10-06	2021-06-07	2	3	31		55		0	1	1	5	Wakiso	NA	NA	Nagwadde	NA		2	1		Participant's Phone is still off, nok didn't pick	0	0	0
KR285	1				0	2021-06-01	0											4		2021-10-06	2021-06-01	2	3	41		52		1	1	1	5	Kampala	Makindye	Salaama	Masajja	Salaama		2	1			1	1	2
KR286	0				0	2021-06-15	0											4		2021-10-06	2021-06-15	2	4	34		45		0	1	1	5	Kampala	Makindye	Kibuye	Nsambya	Kibuye		2	1		Participant still Didn't pick	0	0	0
KR287	1				0	2021-06-24	0											4		2021-10-06	2021-06-24	2	3	40		57		1	1	1	5	Kampala	Makindye	Salaama	Kuleekana	Salaama		2	1			1	1	2
KR288	1				0	2021-06-22	0											4		2021-10-06	2021-06-22	2	3	21		54		1	1	1	5	Kampala	Makindye	Salaama	Munyonyo	Salaama		2	1		Participant's Phone still off, nok still didn't pick	0	0	0
KR289	0				0	2021-10-06	0											4		2021-10-06	2021-10-06	2	3	43		62		0	1	1	5	Wakiso	Kyadondo	Masajja	Masajja	Masajja		2						0
KR290	0				0	2021-06-30	0											4		2021-10-06	2021-06-30	2	3	66		45		0	1	1	6	Wakiso	Bulenga	NA	Nankuwadde	NA		2	1			1	1	2
KR291	0				0	2021-06-01	0											4		2021-10-06	2021-06-01	2	3	22		42		0	1	1	5	Kampala	Makindye	NA	Najanankumbi	NA		2	1		Only communicates in swahili	0	0	0
KR292	0				0	2021-06-04	0											4		2021-10-06	2021-06-04	2	3	33		52		0	1	1	5	Nakaseke	NA	Semuto	Ninguge	Semuto		2	1		Patient has no phone and Nok stays away from patient	0	0	0
KR293	0				0	2021-06-22	0											4		2021-10-06	2021-06-22	2	3	27		45		0	1	1	5	Wakiso	Makindye	Salaama	Kabuuma	Salaama		2	1		Nok stays far away from the patient	0	0	0
KR294	1				0	2021-06-08	7											4		2021-10-06	2021-06-08	2	3	19		45		1	1	1	5	Wakiso	Makindye	Gaba	Gaba	Gaba		2	1			1	1	2
KR294		0			0	2021-06-08	0		2	1	160000																																		0	1	0	0	0
KR295	0				0	2021-06-08	0											4		2021-10-06	2021-06-08	2	3	27		45		0	1	1	5	Kampala	Rubaga	Rubaga	Mutundwe	Rubaga		2	1		Patient has no phone, stays in bulenga and far away from Nok (Jinja)	0	0	0
KR296	0				0	2021-06-08	7											4		2021-10-06	2021-06-08	2	3	39		42		0	1	0		Wakiso	NA	LwezaB	Kajjansi	LwezaB		2	1		Phone still off	0	0	0
KR297	1				0	2021-06-07	0											4		2021-10-06	2021-06-07	2	3	23		42		1	1	1	5	Wakiso	Nansana	Nansana	Nansana	Nansana		2	1		Nok not with patient	0	0	0
KR298	1				0	2021-06-10	0											4		2021-10-06	2021-06-10	2	3	21		56		1	1	1	5	Wakiso	NA	Makindye	Busabala	Busabala		2	1		Participant's Phone still off, nok stays away	0	0	0
KR299	1				0	2021-06-15	0											4		2021-10-06	2021-06-15	2	3	38		50		1	1	1	5	Wakiso	Kyadondo	Nangabo	Kitezi	Nangabo		2	1			1	1	2
KR299		0			0	2021-06-15	0		6	1	99																																		0	1	0	0	1
KR300	1				0	2021-06-11	7											4		2021-10-06	2021-06-11	2	3	35		46		1	1	1	5	Kampala	Makindye	Mutungo	Lweza	Mutungo		2	1			1	1	2
KR300		0			0	2021-06-11	8			1	10000																																		0	1	0	0	0
KR301	1				0	2021-06-24	0											4		2021-10-06	2021-06-24	2	3	28		45		1	1	1	5	Mukono	Mpejja	Mpejja	Mpatta	Mukono		2	1		To call back, nok not with participant	0	0	0
KR303	1				0	2021-06-08	7											4		2021-10-06	2021-06-08	2	3	23		59		1	1	1	5	Kampala	Salaama	Makindye	Muswagali	Makindye		2	1			1	1	2
KR303		0			0	2021-06-08	0	5		1	10000																																		1	1	0	0	0
KR304	1				0	2021-06-17	0											4		2021-10-06	2021-06-17	2	3	52		47		1	1	0		Kampala	Makindye	Kibuye	Nkele	Kibuye		2	1			1	1	2
KR304		0			0	2021-06-17	0		30	1	99																																		1	1	0	0	0
KR305	0				0	2021-06-04	0											4		2021-10-06	2021-06-04	2	3	42		55		0	1	1	5	Kampala	Makindye	Makindye	Kabuuma	NA		2	1			1	1	2
KR306	1				0	2021-06-15	0											4		2021-10-06	2021-06-15	2	3	48		53		1	1	1	5	Wakiso	Makindye	Makindye	NA	Masajja		2	1			1	1	2
KR306		0			0	2021-06-15	0		10	1	99																																		1	1	0	0	0
KR307	0				0	2021-06-24	0											4		2021-10-06	2021-06-24	2	3	38		43		0	1	1	5	Wakiso	Makindye	Makindye	Busabala	Busabala		2	1			1	1	2
KR307		0			0	2021-06-24	0		4	1	5000																																		0	1	0	1	0
KR308	0				0	2021-07-22	0											4		2021-10-06	2021-07-22	2	3	32		42		0	1	1	5	Kampala	NA	Makindye	Nsambya	Nsambya		2	1		Nok not with participant	0	0	0
KR309	0				0	2021-07-27	0											4		2021-10-06	2021-07-27	2	3	29		60		0	1	1	5	Kampala	NA	NA	Muchanawa	Natete		2	1			1	1	2
KR310	0				0	2021-07-27	0											4		2021-10-06	2021-07-27	2	3	65		53		0	1	1	5	Kampala	Ssembule	Rubaga	Nakayiza	Rubaga		2	1		Participant unable to talk. She got so ill after completing TB dose in September	0	0	0
KR311	0				0	2021-07-16	8											4		2021-10-06	2021-07-16	2	3	52	159	55	21.8	0	1	1	5	Luwero	NA	NA	Wobulenzi	Katikamu		2	1		Participant's Phone is still off, nok stays far from Participant	0	0	0
KR312	1				0	2021-07-08	8											4		2021-10-06	2021-07-08	2	3	38	152	59	25.5	1	1	1	5	Wakiso	Makindye	Makindye	Ndejje	Sabagabo		2	1		Participant's Phone got a problem, nok isn't with participant	0	0	0
KR313	0				0	2021-07-27	8											4		2021-10-06	2021-07-27	2	3	38	152	59	25.5	0	1	1	5	Kampala	NA	Makindye	Salaama	Rasa		2	1			1	1	2
KR314	1				0	2021-07-05	0											4		2021-10-06	2021-07-05	2	3	40	166	52	18.9	1	1	1	5	Kampala	Mengo	Mengo	Kisenyi	Kampala		2	1			1	1	2
KR315	0				0	2021-07-06	0											4		2021-10-06	2021-07-06	2	3	32		50		0	1	1	5	Wakiso	Katabi	NA	Masajja	NA		2	1			1	1	2
KR316	1				0	2021-07-07	0											4		2021-10-06	2021-07-07	2	3	27		60		1	1	1	5	Wakiso	Makindye	Salaama	Masajja	Salaama		2	1		Participant very busy to talk	0	0	0
KR317	0				0	2021-07-08	0											4		2021-10-06	2021-07-08	2	3	38	156	50	20.5	0	1	0		Kampala	Nakawa	Nakawa	Banda	Nakawa		2	1			1	1	2
KR317		0			0	2021-07-08	7		30	1	3000																																		1	1	0	1	0
KR318	1				0	2021-07-15	9											4		2021-10-06	2021-07-15	2	3	54	131	48	28	1	1	1	5	Wakiso	Kyebando	Kyebando	Ndejje	Kyebando		2	1		Phone is still off	0	0	0
KR319	1				0	2021-07-02	0											4		2021-10-06	2021-07-02	2	3	40		70		1	1	0		Kampala	Kawempe	Kawempe	Nakulabye	Nakulabye		2	1		Both participant and nok Phones are off	0	0	0
KR320	1				0	2021-07-13	0											4		2021-10-06	2021-07-13	2	3	19		55		1	1	1	5	Kampala	NA	NA	Gayaza	NA		2	1		Participant's Phone is off and Nok is away	0	0	0
KR321	0				0	2021-07-13	0											4		2021-10-06	2021-07-13	2	3	24		50		0	1	1	5	Kampala	NA	NA	Mumbuja	NA		2	1			1	1	2
KR322	1				0	2021-07-13	8											4		2021-10-06	2021-07-13	2	3	38		53		1	1	1	5	Kampala	Rubaga	Rubaga	Kawaala	Kasubi		2	1		Nok stays away, says Participant has no phone	0	0	0
KR323	1				0	2021-07-13	0											4		2021-10-06	2021-07-13	2	3	38		50		1	1	1	5	Wakiso	Lwafu	Lwafu	Sempa	NA		2	1			1	1	2
KR323		0			0	2021-07-13	0		7	3	400000																																		1	1	0	0	0
KR324	1				0	2021-07-13	0											4		2021-10-07	2021-07-13	2	3	20		63		1	1	1	5	Kampala	Makindye	Makindye	Mubaraka	Kibuye		2	1		Had already been captured in missed category (KR224)	0	0	0
KR325	0				0	2021-07-06	0											4		2021-10-07	2021-07-06	2	3	53	169	36	12.6	0	1	1	5	Kampala	NA	Kavule	Kibuye	Kavule		2	1		Phone off	0	0	2
KR325		1	1	1	19	2021-07-06	0	53	27	1	0																																		1	1	0	0	0
KR326	1				0	2021-07-22	1											4		2021-10-07	2021-07-22	2	3	43	156	50	20.5	1	1	1	5	Kampala	Buziga	Buziga	Mawanga	Makindye		2	1		Wrong number for participant, nok will contact him and get back to me	0	0	0
KR327	1				0	2021-07-02	8											4		2021-10-07	2021-07-02	2	3	23	172.3	59	19.9	1	1	1	5	Kampala	NA	KibiraB	Masajja	Makindye		2	1			1	1	2
KR327		1	0	1	8	2021-07-02	7		15	1	99																																		1	1	0	0	0
KR328	0				0	2021-07-22	8											4		2021-10-07	2021-07-22	2	3	37		42		0	1	1	5	Kampala	NA	Lubaga	Nyanama	Lubaga		2	1			1	1	2
KR328		0	0	1	1	2021-07-22	0		20	1	10000																																		1	1	0	1	0
KR329	0				0	2021-07-08	0											4		2021-10-07	2021-07-08	2	3	35	174.2	50	16.5	0	1	1	5	Kiboga	NA	Kayeera	Kyamukweya	Kayeera		2	1		Nok not with participant	0	0	0
KR330	1				0	2021-07-06	0											4		2021-10-07	2021-07-06	2	3	22	163.7	60	22.4	1	1	1	5	Wakiso	Nakawa	Nakawa	Bweyogerere	Kitto		2	1			1	1	2
KR330		0			0	2021-07-06	0	23	18	1	700000																																		1	1	0	0	0
KR331	1				0	2021-07-13	0											4		2021-10-07	2021-07-13	2	3	25	177.5	57	18.1	1	1	1	5	Wakiso	Namayumba	Namayumba	Namayumba	Towncouncil		2	1			1	1	2
KR331		0			0	2021-07-13	8		26	1	6500																																		0	1	0	0	1
KR332	1				0	2021-07-15	8											4		2021-10-07	2021-07-15	2	3	43	164	60	22.3	1	1	1	5	Wakiso	NA	NA	Kazinga	Kasenge		2	1			1	1	2
KR332		1	1	0	11	2021-07-15	0		14	1	99																																		1	1	0	0	0
KT001	1				0	2021-04-12	0											7	Kitebi HCIV	2021-04-12	2021-04-12			34	162	73	27.8	1	1	1	4	Kampala	Kyandondo	Lubaga	Kitebi	Nateete		2				1	1	2
KT001					0	2021-04-12	0																																						0	0	1	0
KT002	0				0	2021-04-12	8											7	Kitebi HCIV	2021-04-12	2021-04-12			35				0	0	1	5	Wakiso	Busiro	Nsangi	Kasenge	Nakilama		2						0
KT002					0	2021-04-12	0																																						0	0	0	0
KT003	1				0	2021-04-12	0											7	Kitebi	2021-04-12	2021-04-12			34		50		1	1	1	5	Kampala	Kyandondo	Rubaga	Kiranyabigwo	Mutundwe		2				1	1	2
KT003					0	2021-04-12	0																																						0	0	1	0	1
KT004	1				0	2021-04-12	0											7	Kitebi HCIV	2021-04-12	2021-04-12			80		43		1	0	1	2	Kampala	Kyandondo	Rubaga	Nyanama	Nyanama		2				1	1	2
KT004					0	2021-04-12	0																																						0	0	1	0	1
KT005	1				0	2021-04-12	12											7	Kitebi HCIV	2021-04-12	2021-04-12			42				1	0	1	5	Kampala	Kyandondo	Rubaga	Kitebi	Kabowa		2						0
KT005					0	2021-04-12	8																																						0	0	0	0
KT006	1				0	2021-04-12	5											7	Kitebi HCIV	2021-04-12	2021-04-12			28				1	1	0		Masindi	Masindi	Masindi	Kabango	Kabango		2						0
KT006					0	2021-04-12	0																																						0	0	0	0
KT007	0				0	2021-04-12	7											7	Kitebi	2021-04-12	2021-04-12			37				0	1	1	3	Kampala	Kyandondo	Makindye	Bunamwaya	Kitebi		2						0
KT007					0	2021-04-12	7																																						0	0	0	0
KT008	1				0	2021-04-12	7											7	KITEBI	2021-04-12	2021-04-12			51				1	1	1	5	Kampala	Kyadondo	Lubaga	Kitebi	Natete		2						0
KT008					0	2021-04-12	7																																						0	0	0	0
KT009	1				0	2021-04-12	8											7	Kitebi	2021-04-12	2021-04-12			29				1	0	1	3	Kampala	Kyadondo	Busega	Busega	Busega		2						0
KT009					0	2021-04-12	0																																						0	0	0	0
KT010	1				0	2021-04-12	0											7	Kitebi	2021-04-12	2021-04-12			35				1	1	1	5	Kampala	Kyandondo	Rubaga	Kitaka	Busega		2						0
KT010					0	2021-04-12	0																																						0	0	0	0
KT011	1				0	2021-04-12	7											7	Kitebe	2021-04-12	2021-04-12			41				1	0	1	5	Wakiso	Busiro	Nsangi	Buddo	Buddo		2						0
KT011					0	2021-04-12	0																																						0	0	0	0
KT012	1				0	2021-04-12	7											7	Kitebi HCIV	2021-04-12	2021-04-12			49				1	1	1	4	Kampala	Kyandondo	Rubaga	Church zone	Church zone		2				1	1	2
KT012					0	2021-04-12	7																																						1	0	0	0	1
KT013	1				0	2021-04-12	7											7	Kitebi HCIV	2021-04-12	2021-04-12			30				1	1	1	5	Kampala	Kyandondo	Lubaga	Wabiyinja	Mutundwe		2						0
KT013					0	2021-04-12	0																																						0	0	0	0
KT014	0				0	2021-04-12	0											7	Kitebi HCIV	2021-04-12	2021-04-12			25	158	43	17.2	0	0	1	5	Wakiso	Busiro	Nsangi	Jomayi	Katwe		2						0
KT014					0	2021-04-12	0																																						0	0	0	0
KT015	1				0	2021-04-12	7											7	Kitebi HCIV	2021-04-12	2021-04-12			41	160	25	9.8	1	1	1	5	Kampala	Kyandondo	Rubaga	Kironde	Ndeeba		2	1			1	1	2
KT015					0	2021-04-12	0																																						0	0	0	0
KT016	1				0	2021-04-12	7											7	Kitebi HCIV	2021-04-12	2021-04-12			32				1	1	1	5	Kampala	Kyandondo	Rubaga	Busega	Busega		2						0
KT016					0	2021-04-12	0																																						0	0	0	0
KT017	0				0	2021-04-12	7											7	Kitebi HCIV	2021-04-12	2021-04-12			36				0	1	1	5	Kampala	Kyandondo	Lubaga	Ndeeba	Ndeeba		2				1	1	2
KT017					0	2021-04-12	0																																						1	0	0	0	1
KT018	0				0	2021-04-12	7											7	Kitebi HC	2021-04-12	2021-04-12			43				0	1	0		Kampala	Kyadondo	Mutundwe	Kitebi	Kitebi		2				1	1	2
KT018					0	2021-04-12	0																																						1	0	0	0	1
KT019	1				0	2021-04-12	0											7	Kitebi	2021-04-12	2021-04-12			50				1	0	1	5	Kampala	Kyadondo	Rubaga	Sembule	Kabowa		2						0
KT019					0	2021-04-12	7																																						0	0	0	0
KT020	0				0	2021-04-12	7											7	Kitebi	2021-04-12	2021-04-12			32				0	0	1	5	Kampala	Kyadondo	Rubaga	Kabowa	Mutundwe		2				1	1	2
KT020					0	2021-04-12	7																																						0	1	0	0	0
KT021	0				0	2021-04-12	0											7	Kitebi	2021-04-12	2021-04-12			26		56		0	1	0		Kampala	Kyandondo	Rubaga	Namasuba	Namasuba		2				1	1	2
KT021					0	2021-04-12	7																																						0	1	0	0	0
KT022	1				0	2021-04-12	0											7		2021-04-12	2021-04-12			28		49		1	1	1	5	Kampala	Kyandondo	Rubaga	Busigiri	Nyanama		2						0
KT022					0	2021-04-12	0																																						0	0	0	0
KT023	0				0	2021-04-12	0											7		2021-04-12	2021-04-12			22		100		0	1	1	5	Kampala	Kyandondo	Rubaga	Kirinyago	Mutundwe		2						0
KT023					0	2021-04-12	0																																						0	0	0	0
KT024	1				0	2021-04-12	0											7		2021-04-12	2021-04-12			50				1	1	0		Kampala	Kyandondo	Rubaga	Ndeeba	Ndeeba		2				1	1	2
KT025	0				0	2021-04-12	0											7	Kitebi	2021-04-12	2021-04-12			33		49		0	1	1	4	Kampala	Kyandondo	Rubaga	Kabowa	Kabowa		2				1	1	2
kw001	1				0	2021-05-10	5											7	Kawala	2021-05-10	2021-05-10			32				1	0	1	5	Kampala	Rubaga	Kasubi	Mugema	Mugema		2	1			1	1	2
kw002	0				0	2021-05-10	7											7	Kawala	2021-05-10	2021-05-10			42				0	1	1	5	Wakiso	Nansana	Kazo	Muganzi lwaza	Kazo		2						0
kw003	0				0	2021-05-10	1											7	Kawala	2021-05-10	2021-05-10			45				0	1	1	5	Kampala	Rubaga	Kasubi	Kasubi	Kasubi		2						0
kw004	1				0	2021-05-10	7											7	Kawala	2021-05-10	2021-05-10			24		58		1	1	1	4	Kampala	Rubaga	Kasubi	Kwala	Kasubi		2	1			1	1	2
kw005	1				0	2021-05-10	5											7	Kawala	2021-05-10	2021-05-10			23		51		1	1	1	5	Wakiso	Nansana	Ganda	Ganda	Ganda		2	1			1	1	2
kw006	1				0	2021-05-10	0											7	Kawala	2021-05-10	2021-05-10			25		46		1	1	1	5	Wakiso	Nansana	Nabweru	Nabweru	Nabweru		2	1			1	1	2
kw007	0				0	2021-05-10	0											7	Kawala	2021-05-10	2021-05-10			20		40		0	1	1	5	Kampala	Rubaga	Kasubi	Kasubi	Kasubi		2						0
kw008	1				0	2021-05-10	0											7	Kawala	2021-05-10	2021-05-10			24		65		1	1	0		Kampala	Kyadondo	Kawempe	Kalerwe	Kalerwe		2	1			1	1	2
kw009	0				0	2021-05-10	0											7	Kawala	2021-05-10	2021-05-10			30		30		0	1	0		Kampala	Rubaga	Kasubi	Mapera	Kasubi		2	1			1	1	2
kw01	1				0	2021-05-12	0											7	Kawala HC IV	2021-05-12	2021-05-12			28				1	1	1	5	Wakiso	Kyadondo	Nabweru	Katooke	Nansana		2						0
kw010	1				0	2021-05-10	0											7	Kawala	2021-05-10	2021-05-10			37		75		1	1	1	5	Wakiso	Nansana	Ganda	Ganda	Ganda		2						0
kw011	1				0	2021-05-10	0											7	Kawala	2021-05-10	2021-05-10			36		39		1	1	1	5	Kampala	Kawempe	Kawempe	Bwaise	Bwaise		2	1			1	1	2
kw012	0				0	2021-05-10	7											7	Kawala	2021-05-10	2021-05-10			27		47		0	1	1	5	Kampala	Kyadondo	Makerere	Kikoni	Makerere		2						0
kw013	1				0	2021-05-10	8											7	Kawala	2021-05-10	2021-05-10			35		51		1	1	0		Kampala	Kawempe	Markerere	Kivulu	Makerere		2	1		Participant phone is off	0	0	2
kw014	0				0	2021-05-10	0											7	Kawala	2021-05-10	2021-05-10			25		45		0	1	1	5	Wakiso	Nansana	Nabweru	Katooke	Nabweru		2						0
kw015	0				0	2021-05-10	0											7	Kawala	2021-05-10	2021-05-10			33		38		0	1	0		Kampala	Makindye	Makindye	Namuwongo	Namuwongo		2						0
kw016	1				0	2021-05-10	0											7	Kawala	2021-05-10	2021-05-10			28		58		1	1	0		Kampala	Rubaga	Kasubi	Kasubi	Kasubi		2						0
kw017	1				0	2021-05-10	7											7	Kawala	2021-05-10	2021-05-10			23		42		1	0	0		Wakiso	Nansana	Kazo	Kazo west	Kazo		2						0
kw018	1				0	2021-05-10	7											7	Kawala	2021-05-10	2021-05-10			35		45		1	1	0		Kampala	Rubaga	Lungujja	Lungujja	Lungujja		2						0
kw019	0				0	2021-05-10	0											7	Kawala	2021-05-10	2021-05-10			35				0	1	1	4	Kampala	Rubaga	Rubaga	Lungujja	Lungujja		2						0
kw02	1				0	2021-05-10	0											7	Kawala	2021-05-10	2021-05-10			32		51		1	1	1	5	Kampala	Jacobson	Rubaga	Kasubi	Kasubi		2	0					2
kw021	0				0	2021-05-10	0											7	Kawala	2021-05-10	2021-05-10			20		40		0	1	1	5	Wakiso	Nansana	Nabweru	Katooke	Nabweru		2	1			1	1	2
kw022	0				0	2021-05-10	0											7	Kawala	2021-05-10	2021-05-10			28				0	1	1	5	Kampala	Kyadondo	Kawempe	Kawempe	Kawempe		2						0
kw023	1				0	2021-05-10	0											7	Kawala	2021-05-10	2021-05-10			35		40		1	1	1	4	Kampala	Kyadondo	Kawempe	Kawempe	Kawempe		2	1			1	1	2
kw024	0				0	2021-05-10	7											7	Kawala	2021-05-10	2021-05-10			80		53		0	1	1	2	Kampala	Kyadondo	Rubaga	Namungona	Namungona		2						0
kw025	1				0	2021-05-10	12											7	Kawala	2021-05-10	2021-05-10			22		56		1	1	1	5	Kampala	Kyadondo	Rubaga	Nabulagala	Kasubi		2						0
kw026	1				0	2021-05-10	7											7	Kawala	2021-05-10	2021-05-10			35		49		1	0	0		Kampala	Kyadondo	Rubaga	Kawala	Kawala		2						0
kw027	0				0	2021-05-10	1											7	Kawala	2021-05-10	2021-05-10			29		47		0	1	1	5	Kampala	Kyadondo	Rubaga	Kosavo	Rubaga		2						0
kw028	0				0	2021-05-10	0											7	Kawala	2021-05-10	2021-05-10			30				0	1	1	5	Kampala	Kyadondo	Kawempe	Kyebando	Kyebando		2	1			1	1	2
kw031	0				0	2021-05-10	0											7	Kawala	2021-05-10	2021-05-10			26		43		0	1	1	5	Kampala	Kyadondo	Rubaga	Namungona	Lubya		2						0
kw033	1				0	2021-05-10	7											7	Kawala	2021-05-10	2021-05-10			34		50		1	1	1	5	Wakiso	Nansana	Wakiso	Ganda	Wakiso		2	1			1	1	2
kw034	1				0	2021-05-10	0											7	Kawala	2021-05-10	2021-05-10			28		42		1	1	1	5	Kampala	Kyadondo	Kawempe	Katale	Kyebando		2						0
kw035	1				0	2021-05-10	0											7	Kawala	2021-05-10	2021-05-10			23		51		1	0	1	5	Kampala	Kyadondo	Rubaga	Masanafu	Lubya		2						0
kw036	0				0	2021-05-10	0											7	Kawala HC IV	2021-05-10	2021-05-10			25		50		0	1	1	5	Wakiso	Kyadondo	Nabweru	Katooke	Wamala		2						0
kw037	1				0	2021-05-12	0											7	Kawala HC IV	2021-05-12	2021-05-12			44		63		1	1	0		Kampala	Kyadondo	Rubaga	Kasubi	Kasubi		2						0
kw038	0				0	2021-05-12	0											7	Kawala HC IV	2021-05-12	2021-05-12			42		43		0	1	1	5	Kampala	Kyadondo	Kawempe	Falawo	Kawempe		2						0
kw039	1				0	2021-05-12	0											7	Kawala HC IV	2021-05-12	2021-05-12			40				1	1	1	5	Kampala	Rubaga	Rubaga	Kasubi	Kasubi		2						0
kw040	1				0	2021-05-12	7											7	Kawala HC IV	2021-05-12	2021-05-12			18				1	1	1	1	Kampala	Kawempe	Kawempe	Kiyindi	Kawempe		2	1			1	1	2
kw041	0				0	2021-05-12	0											7	Kawala HC IV	2021-05-12	2021-05-12			55				0	1	1	5	Kampala	Kawempe	Kawempe	Mbogo	Kawempe		2	1			1	1	2
kw043	1				0	2021-05-12	0											7	Kawala HC IV	2021-05-12	2021-05-12			38				1	1	1	5	Kampala	Rubaga	Rubaga	Nakulabye	Rubaga		2						0
kw044	1				0	2021-05-12	8											7	Kawala HC IV	2021-05-12	2021-05-12			32				1	1	1	5	Kampala	Rubaga	Rubaga	Kadubi	Kasubi		2	1		The participant has no time for the interview at the moment	1	0	2
kw045	1				0	2021-05-12	0											7	Kawala HC IV	2021-05-12	2021-05-12			26				1	1	0		Kampala	Rubaga	Rubaga	Kasubi	Kasubi		2						0
kw046	1				0	2021-05-12	0											7	Kawala HC IV	2021-05-12	2021-05-12			29				1	1	1	5	Wakiso	Kyadondo	Nabweru	Katooke	Nabweru		2	1			1	1	2
kw047	1				0	2021-05-12	8											7	Kawala HC IV	2021-05-12	2021-05-12			42				1	1	0		Kampala	Rubaga	Rubaga	Kasubi	Nakulabye		2						0
kw049	0				0	2021-05-12	7											7	Kawala HC IV	2021-05-12	2021-05-12			18				0	0	1	1	Kampala	Rubaga	Rubaga	Namungona	Rubaga		2						0
kw050	1				0	2021-05-12	0											7	Kawala HC IV	2021-05-12	2021-05-12			28				1	1	1	5	Kampala	Kawempe	Kawempe	Kazo	Kawempe		2	1			1	1	2
kw051	1				0	2021-05-12	0											7	Kawala HC IV	2021-05-12	2021-05-12			27		35		1	0	0		Kampala	Rubaga	Rubaga	Lubya	Lubya		2						0
kw052	1				0	2021-05-12	0											7	Kawala HC IV	2021-05-12	2021-05-12			33				1	1	0		Kampala	Rubaga	Rubaga	Kampala 1	Kawala		2	1			1	1	2
kw053	1				0	2021-05-12	0											7	Kawala HC IV	2021-05-12	2021-05-12			38				1	1	0		Kampala	Rubaga	Rubaga	Kasubi	Kasubi		2	1			1	1	2
kw054	1				0	2021-05-12	0											7	Kawala HC IV	2021-05-12	2021-05-12			38		53		1	0	1	5	Kampala	Rubaga	Rubaga	Mengo	Mengo		2						0
kw055	1				0	2021-05-12	0											7	Kawala HC IV	2021-05-12	2021-05-12			41		69		1	1	0		Kampala	Rubaga	Rubaga	Mengo	Mengo		2	1			1	1	2
kw056	1				0	2021-05-12	0											7	Kawala HC IV	2021-05-12	2021-05-12			49		46		1	1	1	5	Masaka	Masaka	Kamengo	Kamengo	Kamengo		2	1			1	1	2
kw057	0				0	2021-05-12	7											7	Kawala HC IV	2021-05-12	2021-05-12			49		49		0	1	0		Kampala	Rubaga	Rubaga	Busega	Busega		2	1			1	1	2
kw058	1				0	2021-05-12	7											7	Kawala HC IV	2021-05-12	2021-05-12			28				1	1	1	5	Wakiso	Kyadondo	Nabweru	Nansana	Nansana		2						0
kw059	1				0	2021-05-12	7											7	Kawala HC IV	2021-05-12	2021-05-12			45				1	1	1	5	Kampala	Kawempe	Kawempe	Kibwa	Kawempe		2	1			1	1	2
kw060	0				0	2021-05-12	7											7	Kawala HC IV	2021-05-12	2021-05-12			18				0	1	0		Wakiso	Kyadondo	Nabweru	Nansana	Nansana		2	1		The phones are off	0	0	2
kw061	1				0	2021-05-12	7											7	Kawala HC IV	2021-05-12	2021-05-12			34				1	1	1	5	Wakiso	Kyadondo	Nansana	Ganda	Nansana		2						0
kw062	1				0	2021-05-12	7											7	Kawala HC IV	2021-05-12	2021-05-12			19				1	0	1	5	Kampala	Kawempe	Kawempe	Bwaise	Bwaise		2						0
kw063	0				0	2021-05-12	0											7	Kawala HC IV	2021-05-12	2021-05-12			37				0	1	1	5	Kampala	Kawempe	Kawempe	Kalerwe	Bwaise		2						0
kw064	0				0	2021-05-12	7											7	Kawala HC IV	2021-05-12	2021-05-12			50				0	0	1	5	Kampala	Rubaga	Rubaga	Bakuli	Nankulabye		2	1			1	1	2
kw065	1				0	2021-05-12	7											7	Kawala HC IV	2021-05-12	2021-05-12			18				1	0	1	1	Kampala	Rubaga	Rubaga	Namungoona	Rubaga		2						0
kw066	1				0	2021-05-12	0											7	Kawala HC IV	2021-05-12	2021-05-12			39		61		1	1	0		Kampala	Rubaga	Rubaga	Lubya	Lubya		2						0
kw068	0				0	2021-05-12	7											7	Kawala HC IV	2021-05-12	2021-05-12			18		35		0	0	1	1	Wakiso	Kyadondo	Nabweru	Ganda	Nansana		2						0
kw29	1				0	2021-05-10	8											7	Kawala	2021-05-10	2021-05-10			30		41		1	0	0		Kampala	Kyadondo	Rubaga	Namungona	Namungona		2						0
kw30	1				0	2021-05-10	0											7	Kawala	2021-05-10	2021-05-10			46		46		1	0	1	5	Kampala	Kyadondo	Kawempe	Tula	Kawempe		2						0
kw32	1				0	2021-05-10	0											7	Kawala	2021-05-10	2021-05-10			18		57		1	1	0		Kampala	Kyadondo	Kawempe	Lugoba	Kazo		2						0
kw42	1				0	2021-05-12	0											7	Kawala HC IV	2021-05-12	2021-05-12			23				1	0	0		Wakiso	Kyadondo	Nansana	Kazo	Nansana		2						0
kw48	1				0	2021-05-12	0											7	Kawala HC IV	2021-05-12	2021-05-12			47				1	1	1	5	Wakiso	Busiro	Wakiso	Ganda	Wakiso		2						0
kw67	0				0	2021-05-12	7											7	Kawala HC IV	2021-05-12	2021-05-12			28		40		0	1	1	5	Kampala	Rubaga	Rubaga	Nankulabye	Rubaga		2						0
M096	1				0	2020-07-20	0											6		2021-08-12	2020-07-20	4	3	28		56		1	0	1	5	Kampala	Kawempe	Makerere	Wandegeya	Makerere		2	1			1	1	2
M096		1	0	1	6	2020-07-20	7			1	7000																																		0	0	0	1	0
MH001	1				0	2020-01-02	1											2		2021-06-22	2020-01-02	4	1	23				1	0	1	5	Mubende	Buwekula	East Division	Kasekende	Kasekende		2	1		Contact unreachable	0	0	2
MH002	0				0	2020-01-07	2											2		2021-06-22	2020-01-07	4	1	50				0	0	1	2	Mubende	Buwekula	East Division	Kaweri	Kaweri		2	1		Contact doesn't exist on this network	0	0	2
MH003	0				0	2020-02-14	7											2		2021-06-22	2020-02-14	4	1	61	163	43		0	0	1	5	Mubende	Buwekula	Butologu	Kitanda	Makukula		2	1		Number am trying to call cannot be reached	0	0	2
MH004	1				0	2020-02-17	7											2		2021-06-22	2020-02-17	4	1	35		48		1	1	1	5	Kakumiro	Bugangaizi	Bugangaizi	Masonde	Nasanga		2	1			1	1	2
MH004		0			0	2020-02-17	7		20	1	5000																																		0	0	0	1	0
MH005	1				0	2020-03-11	7											2		2021-06-22	2020-03-11	4	1	74		38		1	0	1	2	Kasanda	Buwekula	Buwekula	Kiganda	Kiganda		2	1		Number cannot be reached	0	0	2
MH006	1				0	2020-02-08	7											2		2021-06-22	2020-02-08	4	1	46		44		1	1	1	1	Mubende	Buwekula	Kitenga	Bugonzi	Nsengu		2	1			1	1	2
MH006		1	0	0	8	2020-02-08	7		70	1	10000																																		0	0	0	1	1
MH007	0				0	2020-02-08	7											2		2021-06-22	2020-02-08	4	1	76				0	0	1	2	Mubende	Buwekula	Nabingola	Kita	Nangabo		2	0	2020-02-10				2
MH008	1				0	2020-02-11	7											2		2021-06-22	2020-02-11	4	1	42				1	0	1	5	Mubende	Buwekula	Kitega	Katonga	Katonga		2	1		No phone contact	0	0	2
MH009	1				0	2020-02-13	7											2		2021-06-22	2020-02-13	4	1	30				1	0	1	4	Mubende	Buwekula	South division	Magungulu	Kyakadali		2	1		No phone contact	0	0	2
MH010	1				0	2020-02-17	7											2		2021-06-22	2020-02-17	4	1	30				1	0	1	5	Mityana	Bukera	Kalangalo	Namutidde	Kyantungo		2	1		No telephone contact for the patient and supporter	0	0	2
MH011	1				0	2020-02-17	7											2		2021-06-22	2020-02-17	4	1	62				1	0	0		Mityana	Banda	Banda	Seeta	Maanyi		2	1		No any telephone contact	0	0	2
MH012	1				0	2020-02-26	7											2		2021-06-22	2020-02-26	4	1	31		53		1	0	1	4	Mubende	Buwekula	Kitenga	Katonga	Katonga		2	1		No any telephone contact	0	0	2
MH013	0				0	2020-04-16	8											2		2021-06-22	2020-04-16	4	2	32		44		0	1	1	5	Mubende	Buwatta	Kiganda	Katambogo	Kiganda		2	1			1	1	2
MH014	1				0	2020-04-27	8											2		2021-06-22	2020-04-27	4	2	43		40		1	0	1	5	Mubende	Kibalinga	Kisombwa	Kisombwa	Kisombwa		2	1		No any telephone contact	0	0	2
MH015	0				0	2020-05-05	8											2		2021-06-22	2020-05-05	4	2	40				0	1	1	5	Mubende	Bageza	South division	Kasaana	Kasaana		2	1		Number cannot be reached	0	0	2
MH016	1				0	2020-05-11	10											2		2021-06-22	2020-05-11	4	2	35		63		1	0	1	5	Mubende	Buwekuka	South division	Katabalanga	Katabalanga		2	1		No telephone contacts at all	0	0	2
MH017	1				0	2020-05-18	8											2		2021-06-22	2020-05-18	4	2	44		63		1	0	0		Mubende	Kiyuni	Kayinja	Kyanyuna	Kayinja		2	1		No telephone contacts at all	0	0	2
MH018	1				0	2020-05-18	0											2		2021-06-22	2020-05-18	3	2	18	167	55		1	0	1	5	Mubende	Bugeza	Busale	Kisuna	Busaale		2	1		Number cannot be reached	0	0	2
MH019	1				0	2020-05-15	7											2		2021-06-22	2020-05-15	4	2	54		49		1	0	1	5	Mubende	Kasambya	Maddudu	Kabweyakiza	Naddudu		2	1		No telephone contacts at all	0	0	2
MH020	1				0	2020-05-25	0											2		2021-06-22	2020-05-25	4	2	25		44		1	0	1	5	Mityana	Kalangalo	Kyamusisi	Ntembo	Ntembo		2	1			1	1	2
MH020		1			20	2020-05-25	7	2	45	1	4000																																		0	0	0	1	1
MH021	1				0	2020-06-26	0											2		2021-06-22	2020-06-26	4	2	38		61		1	0	0		Mubende	Kasambya	Kasambya	Kiwube	Kilume		2	1		No telephone contacts at all	0	0	2
MH022	1				0	2020-06-30	0											2		2021-06-22	2020-06-30	4	2	34				1	1	1	5	Mubende	Kasaana	South division	Kasaana	Kasaana		2	0	2020-08-22				2
MH023	0				0	2020-07-02	7											2		2021-06-22	2020-07-02	4	3	42		45		0	0	1	5	Kakumiro	Kijagi	Kijagi	Kaduduma	Kijagi		2	0	2020-09-28				2
MH024	1				0	2020-07-14	0											2		2021-06-22	2020-07-14	4	3	51		76		1	0	1	5	Kasanda	Manyogaseka	Ndeba	Kitabazi	Ndeba		2	0	2020-07-27				2
MH025	1				0	2020-07-10	7											2		2021-06-22	2020-07-10	4	3	25		61		1	1	1	5	Mubende	Kasaana	East Division	Kibati	Kasaana		2	1			1	1	2
MH026	1				0	2020-09-15	0											2		2021-06-22	2020-09-15	4	3	61		51		1	0	0		Mubende	Kagoma	Kitenga	Nakabale	Nakabale		2	0	2020-10-13				2
MH027	1				0	2020-08-04	0											2		2021-06-22	2020-08-04	4	3	60		40		1	0	1	5	Mubende	Kiyuni	Kiyuni	Lwebijuba	Katente		2						0
MH028	1				0	2020-08-04	7											2		2021-06-22	2020-08-04	4	3	50				1	1	1	5	Mubende	Busaale	East Division	Kisuna	Kisuna		2	1			1	1	2
MH028		1			33	2020-08-04	0	54	54	3	200000																																		0	0	0	1	1
MH029	1				0	2020-08-17	8											2		2021-06-22	2020-08-17	4	3	45				1	0	0		Mubende	Kyenda	Kitenga	Nakasenta	Kitenga		2	0	2020-08-21				2
MH030	0				0	2020-08-28	8											2		2021-06-22	2020-08-28	4	3	25				0	0	1	5	Mubende	Kasambya	Kyabalinga	Kasaana	Kasaana		2	1			1	1	2
MH030		0			0	2020-08-28	0		30	1	5000																																		0	0	0	1	0
MH031	1				0	2020-09-14	0											2		2021-06-22	2020-09-14	4	3	54		53		1	0	0		Mityana	Sekanyonyi	Sekanyonyi	Sekanyoyi	Sekanyonyi		2	1		No telephone contacts at all	0	0	2
MH032	0				0	2020-09-18	8											2		2021-06-22	2020-09-18	4	3	23		58		0	0	1	5	Mityana	Bulera	Bulera	Ssenda	Bulera		2	1		Moved to Rwanda	0	0	2
MH033	1				0	2020-09-14	0											2		2021-06-22	2020-09-14	4	3	34				1	0	1	5	Mityana	Sekanyonyi	Sekanyonyi	Sekanyonyi	Sekanyonyi		2	0	2020-12-02				2
MH034	0				0	2020-09-26	0											2		2021-06-22	2020-09-26	4	3	42				0	0	1	5	Mubende	Buwekula	East Division	Muwooko	Kawumumulwa		2	1		No telephone contacts at all	0	0	2
MH035	1				0	2020-09-02	0											2		2021-06-22	2020-09-02	4	3	30		39		1	1	1	5	Mubende	Buwekula	Kyabalinga	Ssunga	Kabowa		2	1			1	1	2
MH035		1			1	2020-09-02	0		15	3	80000																																		0	0	0	1	1
MH036	0				0	2020-08-28	0											2		2021-06-22	2020-08-28	4	3	45		39		0	0	1	5	Mubende	Buwekula	Kakinju	Nazooba	Kakinju		2	0	2020-10-09				2
MH037	1				0	2020-01-12	7											2		2021-06-22	2020-01-12	3	1	43		71		1	1	1	5	Mubende	Buwekula	East Division	Kilyanongo	Kaweri		2						0
MH038	1				0	2020-03-03	7											2		2021-06-22	2020-03-03	3	1	50				1	1	1	5	Mubende	Kasambya	Kasambya	Ssunga	Kibalimba		2	1			1	1	2
MH038		1			13	2020-03-03	7	23		3	350000																																		0	0	1	0	0
MH039	1				0	2020-01-23	7											2		2021-06-22	2020-01-23	3	1	22		52		1	1	1	5	Mubende	Kasambya	Kiganda	Kasambya	Kachwamago		2	1		Numbers out of service	0	0	2
MH040	1				0	2020-01-21	7											2		2021-06-22	2020-01-21	3	3	23		52		1	1	1	5	Mubende	Buwekula	Kasekende	Kirungi	MTC		2	1		Wrong number, Name of Patient not known to the phone bearer	0	0	2
MH041	0				0	2020-01-26	7											2		2021-06-22	2020-01-26	3	3	41		50		0	0	1	5	Kibaale	Buyanja	Nkoko	Kinema	Nkoko		2	1		No telephone contacts at all	0	0	2
MH042	1				0	2020-01-26	7											2		2021-06-22	2020-01-26	3	1	55		43		1	0	1	3	Kasanda	Kasanda	Kitumbi	Kisita	Kikagati		2	1		No telephone contacts at all	0	0	2
MH043	0				0	2020-01-15	7											2		2021-06-22	2020-01-15	3	1	65		44		0	0	1	5	Kakumiro	Bugangaizi	Kijjangi	Kasojjo	Kigando		2	1		Phone contact cannot be reached	0	0	2
MH044	1				0	2020-01-06	2											2		2021-06-22	2020-01-06	3	1	42		44		1	0	1	5	Kakumiro	Bugangaizi	Kyabasaija	Gayaza	Kyabasaija		2	1		Phone number cannot be reached	0	0	2
MH045	1				0	2020-04-20	8											2		2021-06-22	2020-04-20	3	2	30		59		1	1	1	5	Mubende	Buwekula	Kibalinga	Kalungu	Kabubu		2	1			1	1	2
MH045		0			0	2020-04-20	8		20	1	5000																																		0	0	1	0	0
MH046	1				0	2020-03-24	7											2		2021-06-22	2020-03-24	3	2	46		46		1	0	1	5	Mubende	Buwekula	Maddudu	Kyota	Naluwandwa		2	1		Phone number not available after trying severally for a week	0	0	2
MH047	0				0	2020-04-23	8											2		2021-06-22	2020-04-23	3	2	52		52		0	0	0		Mubende	Buwekula	East Division	Kasenyi	Katoogo		2	1		No telephone contacts at all	0	0	2
MH048	1				0	2020-03-30	7											2		2021-06-22	2020-03-30	3	2	62		40		1	0	1	5	Kyegegwa	Kyegegwa	Kyaka	Kasule	Kyaka		2	1		No telephone contacts at all	0	0	2
MH049	1				0	2020-06-08	7											2		2021-06-22	2020-06-08	3	2	24		60		1	0	0		Mubende	Kasambya	Kasambya	Kasambya	Kabbo		2	1		No telephone contacts at all	0	0	2
MH050	1				0	2020-02-20	7											2		2021-06-22	2020-02-20	3	1	40		54		1	0	0		Mubende	Buwekula	Maddudu	Kikandu	Kikandu		2	1		No telephone contacts at all	0	0	2
MH051	1				0	2020-05-17	0											2		2021-06-23	2020-05-17	3	2	39		44		1	0	0		Mubende	Buwekula	Maddudu	Nakasonzi	Maddudu		2	1		No telephone contacts at all	0	0	2
MH052	0				0	2020-05-20	0											2		2021-06-23	2020-05-20	3	2	20		41		0	0	1	5	Mubende	Buwekula	Kitenga	Kayembe	Kiyembe		2	1			1	1	2
MH052		0			0	2020-05-20	7	12		3	500000																																		0	0	1	0	0
MH053	0				0	2020-04-14	8											2		2021-06-23	2020-04-14	3	2	32				0	0	1	4	Mubende	Kasambya	Kiganda	Kabondole	Kachwamango		2	1		No telephone contacts at all	0	0	2
MH054	1				0	2020-04-06	7											2		2021-06-23	2020-04-06	3	2	32		62		1	1	1	5	Kakumiro	Bugangaizi	Netanyahu west	Kisengwe	Kisengwe		2	1			1	1	2
MH054		0			0	2020-04-06	7	9		1	20000																																		0	0	1	0	0
MH055	1				0	2020-05-08	8											2		2021-06-23	2020-05-08	3	2	28				1	0	1	5	Mubende	Mubende	East Division	Nkamaga	Kasaana		2	1			1	1	2
MH055		0			0	2020-05-08	8		22	1	3000																																		0	0	1	0	0
MH056	1				0	2020-05-03	8											2		2021-06-23	2020-05-03	3	2	53				1	0	0		Mubende	Buwekula	Mubende	Mubende	Mubende		2	1		No telephone contacts at all	0	0	2
MH057	1				0	2020-05-22	7											2		2021-06-23	2020-05-22	3	2	49		44		1	0	1	5	Mubende	Buwekula	Bugezza	Nabikakala	Nabikakala		2	1		No telephone contacts at all	0	0	2
MH058	1				0	2020-06-10	0											2		2021-06-23	2020-06-10	3	2	39		61		1	0	1	5	Mubende	Buwekula	East Division	Kyabatangi	Kikoona		2	1		No telephone contacts at all	0	0	2
MH059	1				0	2020-08-28	0											2		2021-06-23	2020-08-28	3	3	39				1	1	1	5	Kakumiro	Bugangaizi	Kibijjo	Nakasagazi	Kyazike		2	0	2020-11-02				2
MH060	0				0	2020-09-02	0											2		2021-06-23	2020-09-02	3	3	33	171	81	27.7	0	1	1	5	Mubende	Buwekula	Maddudu	Bulega	Kakenzi		2	1			1	1	2
MH060		0			0	2020-09-02	0		15	3	1000000																																		0	0	1	0	0
MH061	1				0	2020-09-18	7											2		2021-06-23	2020-09-18	3	3	36		51		1	1	1	5	Kakumiro	Bugangaiyizi	Igayaza	Kabanyoro	Kabanyoro		2	1			1	1	2
MH061		0			0	2020-09-18	0	12	12	3	300000																																		0	0	1	0	0
MH062	0				0	2020-07-03	7											2		2021-06-23	2020-07-03	1	3	66		52		0	1	1	5	Mubende	Buwekula	Kiterekera	Kyaterekera	Kyaterekera		2	1			1	1	2
MH062		0			0	2020-07-03	2		42	3	200000																																		1	0	0	0	0
MH063	0				0	2020-07-03	0											2		2021-06-23	2020-07-03	1	1	47		64		0	1	1	5	Mubende	Buwekula	Nabingora	Kizizi	Kiyita		2	1			1	1	2
MH063		0			0	2020-07-03	0	20	15	3	200000																																		1	0	0	0	0
MH064	1				0	2020-07-04	7											2		2021-06-23	2020-07-04	1	3	36		64		1	1	1	5	Mubende	Municipality	East Division	Kiryanongo	Kaweeri		2	1			1	1	2
MH064		0			0	2020-07-04	7			3	600000																																		1	0	0	0	0
MH065	1				0	2020-07-07	7											2		2021-06-23	2020-07-07	1	3	42	159.5	35	13.8	1	1	1	5	Mubende	Municipality	West division	Makenke	Makenke		2	1		Phone numbers cannot be reached	0	0	2
MH066	1				0	2020-07-08	0											2		2021-06-23	2020-07-08	1	3	28		57		1	1	1	5	Mubende	Buwekula	Kiganda	Katega	Lusiba		2	1		Phone numbers you're trying to call cannot be reached at this time	0	0	2
MH067	1				0	2020-07-16	8											2		2021-06-23	2020-07-16	1	3	22		51		1	1	1	5	Mubende	Buwekula	Kitenga	Muleete	Kagoma		2	1			1	1	2
MH068	1				0	2020-07-22	7											2		2021-06-23	2020-07-22	1	3	31		54		1	1	1	5	Mubende	Municipality	South division	Namagogo	Kasekende		2	1			1	1	2
MH068		0			0	2020-07-22	7		6	3	250000																																		1	0	0	0	0
MH069	1				0	2020-07-24	0											2		2021-06-23	2020-07-24	1	3	28		50		1	1	1	5	Mubende	Municipality	East division	Kyelima	Kyelima		2	1			1	1	2
MH069		0			0	2020-07-24	7	8		1	4000																																		1	0	0	0	0
MH070	1				0	2020-08-06	12											2		2021-06-23	2020-08-06	1	3	34	177	68	21.7	1	1	1	5	Mubende	Buwekula	Kibalinga	Lusasira	Kibalinga		2	1			1	1	2
MH071	1				0	2020-08-10	8											2		2021-06-23	2020-08-10	1	3	34		49		1	1	1	5	Mubende	Municipality	East division	Lasagna A	Kasenyi		2	1		Wrong contacts (contact don't know the Patient)	0	0	2
MH072	0				0	2020-08-12	0											2		2021-06-23	2020-08-12	1	3	35		67		0	1	1	5	Mubende	Buwekula	Busaale	Kiyuni	Katente		2	0	2020-09-09				2
MH073	0				0	2020-08-13	8											2		2021-06-23	2020-08-13	1	3	22		51		0	1	1	5	Mubende	Municipality	East division	Kibati	Kasaana		2	1			1	1	2
MH073		0			0	2020-08-13	8	15		2	60000																																		1	0	0	0	0
MH074	0				0	2020-08-19	0											2		2021-06-23	2020-08-19	1	3	23		57		0	1	1	5	Mubende	Municipality	South division	Kisekende	Kisekende		2	1			1	1	2
MH074		0			0	2020-08-19	8		15	3	600000																																		1	0	0	0	0
MH075	1				0	2020-08-21	0											2		2021-06-23	2020-08-21	1	3	19		42		1	1	1	5	Mubende	Municipality	South division	Rwabagabo	Njeru		2	1			1	1	2
MH075		0			0	2020-08-21	7			2	30000																																		1	0	0	0	0
MH076	0				0	2020-09-01	0											2		2021-06-23	2020-09-01	1	3	38		51		0	1	1	5	Mubende	Buwekula	Maddudu	Naluwondwa	Kiryamakobe		2	1			1	1	2
MH077	1				0	2020-09-09	7											2		2021-06-23	2020-09-09	1	3	43				1	1	1	5	Mubende	Buwekula	Kitenga	Kyeenda	Kagoma		2	1			1	1	2
MH077		0			0	2020-09-09	0		25	3	500000																																		1	0	0	0	0
MH078	1				0	2020-09-08	0											2		2021-06-23	2020-09-08	1	3	33		66		1	1	1	5	Mubende	Municipality	South division	Kisekende	Kisekende		2	1		Phone numbers cannot reached	0	0	2
MH079	1				0	2020-09-04	0											2		2021-06-23	2020-09-04	1	3	37		50		1	1	1	5	Mubende	Municipality	West division	Kisekende	Kisekende		2	1		Phone numbers cannot reached	0	0	2
MH080	1				0	2020-07-31	7											2		2021-06-23	2020-07-31	2	3	49		62		1	1	1	5	Mubende	Municipality	West division	Katogo	Katogo		2	1			1	1	2
MH080		0			0	2020-07-31	7			3	800000																																		0	1	0	0	0
MH081	1				0	2020-07-31	7											2		2021-06-23	2020-07-31	2	3	43		51		1	0	1	5	Mubende	Municipality	South division	Katabalanga	Kagoma		2	1		Far from the supporter	0	0	2
MH082	1				0	2020-08-04	7											2		2021-06-23	2020-08-04	2	3	30				1	1	1	5	Mubende	Municipality	East division	Katwe	Kyaterekera		2	1		Phone number currently disconnected but it is not validated	0	0	2
MH083	1				0	2020-08-12	0											2		2021-06-23	2020-08-12	2	3	65		46		1	0	1	5	Mubende	Buwekula	Nabingola	Kikindo	Kiyita		2	1			1	1	2
MH084	1				0	2020-08-25	8											2		2021-06-23	2020-08-25	2	3	37	168.2	69	24.4	1	1	1	5	Mubende	Municipality	East division	Kansera	Kansera		2	1			1	1	2
MH085	1				0	2020-08-31	8											2		2021-06-23	2020-08-31	2	3	27		51		1	1	1	5	Mubende	Municipality	West division	Kabatende	Mijunwa		2						0
MH086	1				0	2020-09-01	12											2		2021-06-23	2020-09-01	2	3	33		51		1	1	1	5	Mubende	Buwekula	Maddudu	Nakaladde	Nansambya		2	1			1	1	2
MH086		1			11	2020-09-01	0		12	3	300000																																		0	1	0	0	0
MH087	0				0	2020-09-11	0											2		2021-06-23	2020-09-11	2	3	28		46		0	1	1	5	Mubende	Buwekula	Kitenga	Bitanyusa	Kayembe		2	1		Phone number cannot be reached at this time	0	0	2
MH088	1				0	2020-09-17	0											2		2021-06-23	2020-09-17	2	3	44		49		1	0	1	5	Mubende	Municipality	West division	Bageza	Nabikalala		2	1			1	1	2
MH088		1			1	2020-09-17	0		34	1	5000																																		0	1	0	0	0
MH089	1				0	2020-09-21	7											2		2021-06-23	2020-09-21	2	3	30				1	1	1	5	Mubende	Kasambya	Kasambya	Kabowa	Kyabalinga		2	1			1	1	2
MH090	1				0	2020-09-25	0											2		2021-06-23	2020-09-25	2	3	56		48		1	1	1	5	Mubebde	Buwekula	Kitenga	Budibaga	Kyambidde		2	1			1	1	2
MH090		1			43	2020-09-25	0		40	3	400000																																		0	1	0	0	0
MH091	1				0	2020-09-25	0											2		2021-06-23	2020-09-25	2	3	18		40		1	1	1	1	Kasanda	Kasanda	Kalwana	Nakasozi	Kalwana		2						0
MH092	0				0	2020-09-26	0											2		2021-06-23	2020-09-26	2	3	58		47		0	0	1	5	Kibale	Kalangalo	Kalangalo	Kitoma	Kitoma		2						0
MH093	1				0	2020-09-24	0											2		2021-06-23	2020-09-24	2	3	61		41		1	0	1	5	Mubende	Buwekula	Maddudu	Naluwondwa	Naluwondwa		2	1		Supporter relocated to mykonos and Patrick is mubende with no phone	0	0	2
MH094	1				0	2020-09-19	0											2		2021-06-23	2020-09-19	2	3	63		45		1	0	1	5	Mubende	Buwekula	Kitenga	Lwemigo	Kabyuma		2	1		Number doesn't exist on MTN network	0	0	2
MH095	1				0	2020-04-03	7											2		2021-06-23	2020-04-03	1	2	24		61		1	1	1	5	Mubende	Buwekula	Maddudu	Kisamula	Maddudu		2	1			1	1	2
MH095		0			0	2020-04-03	7	1		3	70000																																		1	0	0	0	0
MH096	1				0	2020-04-07	7											2		2021-06-23	2020-04-07	1	2	32		50		1	1	1	5	Mubende	Municipality	West division	Makenke	Makenke		2	1			1	1	2
MH096		0			0	2020-04-07	7	23		1	3000																																		1	0	0	0	1
MH097	1				0	2020-04-18	8											2		2021-06-23	2020-04-18	1	2	28		63		1	1	1	5	Mubende	Municipality	East Division	Kiryanongo	Kaweeri		2	1			1	1	2
MH097		0			0	2020-04-18	8		15	1	5000																																		1	0	0	0	0
MH098	1				0	2020-04-21	8											2		2021-06-23	2020-04-21	1	2	27		50		1	0	1	5	Mubende	Municipality	East division	Katwe	Kyaterekera		2	1		Number doesn't exist on the MTN network	0	0	2
MH099	1				0	2021-06-11	7											2		2021-06-23	2021-06-11	2	2	51	155	45	18.7	1	1	1	5	Mubende	Buwekula	East division	Kawumurwa	Kawumurwa		2	1			1	1	2
MH100	0				0	2020-05-04	8											2		2021-06-23	2020-05-04	1	2	50		54		0	1	1	5	Kanoni	Kigezi	Kigezi	Kyabagamba	Kigezi		2	1			1	1	2
MH100		0			0	2020-05-04	8	8	40	1	15000																																		1	0	0	0	0
MH101	0				0	2020-05-05	8											2		2021-06-23	2020-05-05	1	2	18		36		0	1	1	5	Mubende	Municipality	South division	Kisagazi	Busaale		2	1			1	1	2
MH101		0			0	2020-05-05	8		5	2	20000																																		1	0	0	0	0
MH102	1				0	2020-05-07	8											2		2021-06-23	2020-05-07	1	2	65				1	1	1	2	Mubende	Municipality	South division	Kisagazi	Kisagazi		2	1			1	1	2
MH102		1	1	1	180	2020-05-07	8		60	3	100000																																		1	0	0	0	1
MH103	1				0	2020-05-08	8											2		2021-06-23	2020-05-08	1	2	43		49		1	1	1	5	Mubende	Buwekula	Bugonzi	Kitovu	Kitenga		2	1			1	1	2
MH104	1				0	2020-06-19	7											2		2021-06-23	2020-06-19	1	2	54		52		1	0	1	5	Mubende	Municipality	East Division	Kawumurwa	Kawumurwa		2	1			1	1	2
MH104		1			40	2020-06-19	7		38	1	2000																																		1	0	0	0	1
MH105	0				0	2020-06-22	0											2		2021-06-23	2020-06-22	1	2	28		40		0	1	1	5	Mubende	Municipality	East Division	Kawumurwa	Kawumurwa		2	1			1	1	2
MH106	0				0	2020-06-22	0											2		2021-06-23	2020-06-22	1	2	38	154	61	25.7	0	1	1	5	Mubende	Municipality	West division	Ggunda	Kisujja		2	1			1	1	2
MH106		0			0	2020-06-22	0	3	25	3	500000																																		1	0	0	0	1
MH107	1				0	2021-06-25	0											2		2021-06-23	2021-06-25	1	2	39		51		1	0	1	5	Mubende	Buwekula	Kitenga	Kayembe	Kasambya		2	1		The Patient is far from the supporter	0	0	2
MH108	1				0	2020-05-12	12											2		2021-06-23	2020-05-12	2	2	40		52		1	1	1	5	Mubende	Buwekula	Kitenga	Butayunja	Kayembe		2	1			1	1	2
MH109	0				0	2020-05-20	0											2		2021-06-23	2020-05-20	2	2	18	158	63	25.2	0	0	1	5	Mubende	Buwekula	Kiganda	Kiyonga	Kasambya		2	1		Patient moved to Kanungu	0	0	2
MH110	1				0	2020-05-25	7											2		2021-06-23	2020-05-25	2	2	18	165	50	18.4	1	0	1	5	Mubende	Municipality	South division	Kigaga	Kisekende		2	1			1	1	2
MH110		1			6	2020-05-25	7	3	5	1	5000																																		0	1	0	0	0
MH111	1				0	2020-04-20	8											2		2021-06-23	2020-04-20	2	2	39		43		1	0	1	5	Mubende	Buwekula	Butologo	Kikoma	Kikoma		2	1		No telephone contacts available	0	0	2
MH112	0				0	2020-04-14	8											2		2021-06-23	2020-04-14	2	2	20		50		0	1	1	1	Mubende	Buwekula	Kiyuni	Kijumba	Kijumba		2	1			1	1	2
MH113	0				0	2020-05-07	8											2		2021-06-23	2020-05-07	2	2	29		48		0	1	1	5	Mubende	Kasambya	Kibalinga	Lwemiyaga	Kibalinga		2	1			1	1	2
MH114	1				0	2020-05-15	0											2		2021-06-23	2020-05-15	2	2	20		63		1	0	1	5	Mubende	Buwekula	Kiyini	Kiyuni	Kijumba		2	1			1	1	2
MH114		0			0	2020-05-15	0		10	3	100000																																		0	1	0	0	0
MH115	1				0	2020-04-21	8											2		2021-06-23	2020-04-21	2	2	40		57		1	1	1	5	Mubende	Kasambya	Bageza	Kalagala	Kalagala		2	1		Wrong contact number	0	0	2
MH116	1				0	2020-04-02	7											2		2021-06-23	2020-04-02	2	2	21		54		1	1	1	5	Kasanda	Kasanda	Miyanzi	Kyakayogo	Nalutinti		2	1		Number not available on this network	0	0	2
MH117	1				0	2020-04-14	8											2		2021-06-23	2020-04-14	2	2	30		51		1	1	1	5	Mubende	Buwekula	Maddudu	Bulamazi	Naluwandwa		2	1			1	1	2
MH118	1				0	2020-04-08	7											2		2021-06-23	2020-04-08	2	2	36		57		1	1	1	5	Mubende	Municipality	East division	Katwe	Kyaterekera		2	0	2021-06-16				2
MH119	0				0	2020-04-07	7											2		2021-06-23	2020-04-07	2	2	32		56		0	1	1	5	Mubende	Municipality	South division	Kawuka	Kisekende		2	1			1	1	2
MH119		0			0	2020-04-07	7	18		1	8000																																		0	1	0	0	0
MH120	1				0	2020-01-10	7											2		2021-06-24	2020-01-10	1	1	62		81		1	1	1	5	Mubende	Municipality	East division	Kaweeri	Kaweeri		2	1			1	1	2
MH121	0				0	2020-01-10	7											2		2021-06-24	2020-01-10	1	1	28		47		0	1	1	5	Mubende	Municipality	South division	Bakijulula	Managing A		2	1		Phone number cannot be reached	0	0	2
MH122	1				0	2020-01-13	7											2		2021-06-24	2020-01-13	1	1	54		56		1	1	1	5	Kibaale	Kibaale	Nyamalundu	Kiguuza	Nyamalundu		2	1			1	1	2
MH122		0	1	0	6	2020-01-13	7		12	1	4000																																		1	0	0	0	0
MH123	1				0	2020-01-14	7											2		2021-06-24	2020-01-14	1	1	42		53		1	1	1	5	Mubende	Municipality	South division	Kisuuna	Busaale		2	1			1	1	2
MH123		1			14	2020-01-14	7		34	1	7000																																		1	0	0	0	0
MH124	0				0	2020-02-02	7											2		2021-06-24	2020-02-02	1	1	21		47		0	1	1	5	Mubende	Municipality	South division	Kirungi	Kisekende		2	1			1	1	2
MH124		0			0	2020-02-02	7	12		1	3000																																		1	0	0	0	0
MH125	0				0	2020-02-25	7											2		2021-06-24	2020-02-25	1	1	27				0	1	1	5	Mubende	Buwekula	Kitenga	Kirumbi	Katonga		2	1			1	1	2
MH125		0			0	2020-02-25	7		15	1	3000																																		1	0	0	0	0
MH126	1				0	2020-02-22	7											2		2021-06-24	2020-02-22	1	1	28		57		1	1	1	5	Mubende	Buwekula	Maddudu	Kyota	Naluwondwa		2	1			1	1	2
MH126		0			0	2020-02-22	7		15	1	1000																																		1	0	0	0	0
MH127	1				0	2020-02-18	7											2		2021-06-24	2020-02-18	1	1	22				1	1	1	5	Mubende	Municipality	East division	Kaseera	Kaseera		2	1		Phone number cannot be reached	0	0	2
MH128	1				0	2020-03-11	7											2		2021-06-24	2020-03-11	1	1	23		57		1	1	1	5	Mubende	Municipality	South division	Kangulumira	Lwabagabo		2						0
MH129	1				0	2020-03-14	7											2		2021-06-24	2020-03-14	1	1	45		53		1	1	1	5	Mubende	Buwekula	Bagezza	Kyakakonge	Kijojoro		2	1			1	1	2
MH129		1	0	1	3	2020-03-14	7		25	3	400000																																		1	0	0	0	0
MH130	0				0	2020-03-17	7											2		2021-06-24	2020-03-17	1	1	30		56		0	1	1	5	Mubende	Buwekula	Kigando	Ikura	Ikura		2	1			1	1	2
MH131	1				0	2020-03-21	7											2		2021-06-24	2020-03-21	1	1	35		53		1	1	1	5	Mubende	Buwekula	Maddudu	Kikoona	Kikoona		2						0
MH132	1				0	2020-03-25	7											2		2021-06-24	2020-03-25	1	1	25				1	1	1	5	Mubende	Buwekula	Kitenga	Kyeguluma	Kabyoma		2	1			1	1	2
MH132		0			0	2020-03-25	7		20	1	5000																																		1	0	0	0	0
MH133	1				0	2020-01-27	7											2		2021-06-24	2020-01-27	2	1	31				1	1	1	5	Mubende	Kasambya	Bagezza	Kalagala	Kalagala		2	1			1	1	2
MH133		0			0	2020-01-27	7		25	1	2000																																		0	1	0	0	0
MH134	1				0	2020-01-27	7											2		2021-06-24	2020-01-27	2	1	18		25		1	0	1	5	Mubende	Buwekula	Kasambya	Kasambya	Kasambya		2	1			1	1	2
MH134		0			0	2020-01-27	7			1	12000																																		0	1	0	0	0
MH135	1				0	2020-01-28	7											2		2021-06-24	2020-01-28	2	1	24				1	0	1	5	Mubende	Buwekula	Butologo	Katibenda	Kasagazi		2	1		Wrong number, the contact person doesn't know the Patient	0	0	2
MH136	1				0	2020-01-16	7											2		2021-06-24	2020-01-16	2	1	39		53		1	1	1	5	Mubende	Municipality	East Division	Kibati	Kasaana		2	1		Patient far from the supporter	0	0	2
MH137	1				0	2020-01-02	1											2		2021-06-24	2020-01-02	2	1	23				1	0	1	5	Mubende	Municipality	East Division	Kisekende	Kisekende		2	1		Phone number cannot be reached	0	0	2
MH138	1				0	2020-01-01	1											2		2021-06-24	2020-01-01	2	1	26		50		1	1	1	5	Mubende	Kasambya	Kasambya	Kisojo	Kasobya		2	1			1	1	2
MH138		0			0	2020-01-01	1		5	1	10000																																		0	1	0	0	0
MH139	1				0	2020-02-05	7											2		2021-06-24	2020-02-05	2	1	30		53		1	1	1	5	Mubende	Municipality	South division	Kirungi	Kirungi		2	1			1	1	2
MH140	0				0	2020-02-04	7											2		2021-06-24	2020-02-04	2	1	33		49		0	1	1	5	Mubende	Buwekula	Kitenga	Kamusenene	Kabyuma		2	1			1	1	2
MH141	1				0	2020-02-11	7											2		2021-06-24	2020-02-11	2	1	38		51		1	1	1	5	Mubende	Municipality	East division	Kasaana	Kasaana		2	1		Wrong number the owner claims that he is in Yumbe	0	0	2
MH142	1				0	2020-02-24	7											2		2021-06-24	2020-02-24	2	1	26		49		1	1	1	5	Kyegeegwa	KyakaNorth	Kasule	Ddere	Kakoona		2	1		Wrong number, the contact person doesn't know the Patient	0	0	2
MH143	1				0	2020-03-05	7											2		2021-06-24	2020-03-05	2	1	60		56		1	1	1	5	Kasanda	Kasanda	Kitumbi	Kamusenene	Namulanda		2	1			1	1	2
MH143		1			10	2020-03-05	7		45	3	50000																																		0	1	0	0	0
MH144	0				0	2020-03-03	7											2		2021-06-24	2020-03-03	2	1	49		96		0	1	1	5	Kasanda	Kasanda	Myanzi	Myanzi	Myanzi		2	1		Not Available	0	0	2
MH145	0				0	2020-03-16	7											2		2021-06-24	2020-03-16	2	1	34		50		0	1	1	5	Mubende	Municipality	East division	Kiyuya	Kawumulwa		2	1		Phone number cannot be reached at this time	0	0	2
ML001	1				0	2020-01-06	2											6		2021-08-11	2020-01-06	4	1	35		65		1	1	1	5	Wakiso	Busiiro	Bulenga	Bulenga	Bulenga	13	2	1			1	1	2
ML002	1				0	2020-03-02	7											6		2021-08-11	2020-03-02	4	1	23		62		1	1	1	5	Wakiso	Nansana	Nabweru	Kazo	Nabweru	4	2	1			1	1	2
ML003	1				0	2020-01-06	2											6		2021-08-11	2020-01-06	4	1	24		52		1	1	1	5	Wakiso	Kyadondo	Kira	Kyaliwajjala	Kira	11	2	1		Participant went outside of the country	0	0	2
ML004	0				0	2020-01-08	2											6		2021-08-11	2020-01-08	4	1	31		60		0	1	1	5	Kampala	Rubaga	Rubaga	Mutundwe	Mutundwe	7.5	2	1			1	1	2
ML004		0			0	2020-01-08	2	32		1	10000																																		0	0	0	1	0
ML005	1				0	2020-01-08	2											6		2021-08-11	2020-01-08	4	1	39		50		1	1	1	5	Wakiso	Kira	Kira	Kyaliwajjala	Kira	11	2	1			1	1	2
ML005		0			0	2020-01-08	2	39		1	20000																																		0	0	0	1	0
ML006	0				0	2020-01-15	7											6		2021-08-11	2020-01-15	4	1	20		50		0	1	1	4	Kampala	Kyadondo	Kawempe	Kanyanya	Mpererwe	5	2	1			1	1	2
ML006		0			0	2020-01-15	7	20		3	100000																																		0	0	0	1	0
ML007	1				0	2020-01-08	2											6		2021-08-11	2020-01-08	4	1	22		51		1	1	1	5	Kampala	Kyadondo	Kawempe	Makerere Kikoni	Makerere Kikoni	2	2	1		Available phone contacts are off	0	0	2
ML008	1				0	2020-08-15	7											6		2021-08-11	2020-08-15	4	1	25				1	1	1	5	Wakiso	Busiro	Wakiso	Namusera	Namusera	14	2	1		Available phone contacts are off	0	0	2
ML008		1			2	2020-08-15	0		5	1	10000																																		0	0	0	1	0
ML009	0				0	2020-04-14	8											6		2021-08-11	2020-04-14	3	2	25		45		0	1	1	5	Kampala	Central	Kisenyi	Kisenyi	Kisenyi	3	2	1		Available phone contact is off	0	0	2
ML010	0				0	2020-01-09	5											6		2021-08-11	2020-01-09	4	1	39				0	1	1	5	Wakiso	Kyadondo	Nabweru	Kyebando	Kyebando	2	2	1			1	1	2
ML010		0			0	2020-01-09	5	34	30	1	5000																																		0	0	0	1	0
ML0104	1				0	2020-07-22	7											6		2021-08-12	2020-07-22	4	3	52		56		1	1	1	5	KAMPALA	Kawempe	Kyebando	Mulago	Mulago	1	2	0	2020-11-03				2
ML011	1				0	2020-01-09	3											6		2021-08-11	2020-01-09	4	1	49				1	1	1	3	Wakiso	Kyadondo	Kawempe	Nangabo	Nangabo	12	2	1			1	1	2
ML012	0				0	2020-01-10	5											6		2021-08-11	2020-01-10	4	1	26				0	1	1	5	Wakiso	Kira	Kyebando	Najjera	Najjera	8	2	1			1	1	2
ML012		0			0	2020-01-10	5	26		1	10000																																		0	0	0	1	0
ML013	1				0	2020-01-09	3											6		2021-08-11	2020-01-09	4	1	20				1	1	1	5	Mukono	Mukono	Goma	Sonde	Goma	15	2	1			1	1	2
ML013		0			0	2020-01-09	3	20		1	5000																																		0	0	0	1	1
ML014	1				0	2020-01-10	5											6		2021-08-11	2020-01-10	4	1	32		47		1	1	1	5	Kampala	Nakawa	Nakawa	Luzira	Luzira	9	2	1			1	1	2
ML014		1			3	2020-01-10	5	30		1	10000																																		0	0	0	1	0
ML015	1				0	2020-01-13	7											6		2021-08-11	2020-01-13	4	1	40		55		1	1	1	4	Wakiso	Nansana	Matugga	Matugga	Matugga	15	2	1			1	1	2
ML016	0				0	2020-01-25	7											6		2021-08-11	2020-01-25	4	1	26		79		0	1	1	5	Wakiso	Busiro	Makindye Sabagabo	Nsagu	Nakawuka	33	2	1			1	1	2
ML016		0			0	2020-01-25	7	25		1	5000																																		0	0	0	1	0
ML017	1				0	2020-01-13	7											6		2021-08-11	2020-01-13	4	1	33		53		1	1	1	3	Kampala	Rubaga	Rubaga	Bakuli	Bakuli	6	2	1			1	1	2
ML017		0			0	2020-01-13	7	10		1	30000																																		0	0	0	1	0
ML018	0				0	2020-01-13	7											6		2021-08-11	2020-01-13	4	1	38		67		0	1	1	4	Kampala	Nakawa	Nakawa	Nagulu Barracks	Nagulu	3.5	2	1		Available phone contacts are off	0	0	2
ML019	1				0	2020-01-15	7											6		2021-08-11	2020-01-15	4	1	30		57		1	1	1	5	Mukono	Municipality	Central division	Nasuti	Nasuti	20	2	1			1	1	2
ML019		0			0	2020-01-15	7	30		1	50000																																		0	0	0	1	0
ML020	1				0	2020-01-15	7											6		2021-08-11	2020-01-15	4	1	20		51		1	1	1	1	Wakiso	Nansana	Nabweru	Nansana	Nansana	3.6	2	1		Travelled out of the country	0	0	2
ML021	0				0	2020-01-15	7											6		2021-08-11	2020-01-15	4	1	20		55		0	1	1	1	Wakiso	Nansana	Nabweru	Kyebando	Kyebando	2	2	1		Available phone contacts are off	0	0	2
ML022	0				0	2020-01-15	7											6		2021-08-11	2020-01-15	4	1	22		44		0	1	1	5	Wakiso	Makindye	Makindye Sabagabo	Namasuba	Namasuba	11	2	1			1	1	2
ML022		0			0	2020-01-15	7	23	10	1	5000																																		0	0	0	1	0
ML023	1				0	2020-01-15	7											6		2021-08-11	2020-01-15	4	1	57		53		1	1	1	5	Wakiso	Kira	Kira	Kireka	Kireka	6.5	2	1		Available phone contacts are off	0	0	2
ML024	1				0	2020-01-14	7											6		2021-08-11	2020-01-14	4	1	19				1	1	1	5	Kampala	Nansana	Kawempe	Tuula	Kawempe	2	2	1			1	1	2
ML024		0			0	2020-01-14	7	18		1	20000																																		0	0	0	1	0
ML025	1				0	2020-01-12	7											6		2021-08-11	2020-01-12	4	1	23		58		1	1	1	5	Wakiso	Kira	Bweyogerere	Bweyogerere	Bweyogerere	10	2	1			1	1	2
ML025		0	0	1	3	2020-01-12	7	25	5	3	1000000																																		0	0	0	1	0
ML026	1				0	2020-01-09	3											6		2021-08-11	2020-01-09	4	1	45		65		1	1	1	5	Mukono	Mukono	Goma	Bukerere	Goma	15	2	1		Available phone contacts are off	0	0	2
ML027	0				0	2020-01-19	7											6		2021-08-11	2020-01-19	4	1	39		63		0	1	1	5	Wakiso	Kira	Bweyogerere	Bweyogerere	Bweyogerere	10	2	1		Available phone contacts are off	0	0	2
ML028	0				0	2020-01-15	7											6		2021-08-11	2020-01-15	4	1	41		57		0	1	1	5	Wakiso	Nansana	Nabweru	Nabweru	Nabweru	4	2	1			1	1	2
ML028		0			0	2020-01-15	7	40		4	30000																																		0	0	0	1	0
ML029	1				0	2020-01-10	5											6		2021-08-11	2020-01-10	4	1	36		49		1	1	1	5	Kampala	Makindye	Makindye	Salama	Makindye	8	2	1		Phone calls not picked	0	0	2
ML030	1				0	2020-01-01	1											6		2021-08-11	2020-01-01	4	1	32		56		1	1	1	5	Kampala	Central	Mengo	Kisenyi	Mengo	4	2	1		Available phone contacts are off	0	0	2
ML031	1				0	2020-01-17	7											6		2021-08-11	2020-01-17	4	1	38				1	1	1	7	Kampala	Rubaga	Rubaga	Nalukolongo	Nalukolongo	6	2	1		Treatment supporter out of reach of the study participant	0	0	2
ML031		1			11	2020-01-17	7	42		1	10000																																		0	0	0	1	1
ML032	1				0	2020-01-20	7											6		2021-08-11	2020-01-20	4	1	32		47		1	1	1	5	Kampala	Kawempe	Kawempe	Kazo	Kazo	3.4	2	1			1	1	2
ML032		0			0	2020-01-20	7	33		1	5000																																		0	0	0	1	0
ML033	0				0	2020-01-20	7											6		2021-08-11	2020-01-20	4	1	29		42		0	1	1	5	Kampala	Rubaga	Rubaga	Jomayi	Rubaga	6	2	1		Available phone contacts are off	0	0	2
ML034	0				0	2020-01-14	7											6		2021-08-11	2020-01-14	4	1	30		70		0	1	1	5	Luwero	Katikamu	Wobulenzi	Wobulenzi	Wobulezi	42	2	1			1	1	2
ML034		0			0	2020-01-14	7	36		1	50000																																		0	0	0	1	0
ML035	0				0	2020-01-10	5											6		2021-08-11	2020-01-10	4	1	70				0	0	1	5	Wakiso	Busiro	Nsangi	Kasenge	Nsangi	14	2	1		Available phone contact is off	0	0	2
ML036	1				0	2020-01-20	7											6		2021-08-11	2020-01-20	4	1	34				1	1	1	5	Kampala	Makindye	Makindye	Kabalagala	Kabalagala	4.5	2	1		Available phone contact is off	0	0	2
ML037	1				0	2020-01-20	7											6		2021-08-11	2020-01-20	4	1	29				1	1	1	5	Kampala	Makindye	Makindye	Munyonyo	Munyonyo	12	2	1		Available phone contacts are off	0	0	2
ML038	0				0	2020-01-22	7											6		2021-08-11	2020-01-22	4	1	80		50		0	1	1	5	Wakiso	Kyadondo	Nangabo	Gayaza	Gayaza	13	2	0	2021-06-03				2
ML039	0				0	2020-01-08	2											6		2021-08-11	2020-01-08	4	1	19		40		0	1	1	5	Kampala	Rubaga	Rubaga	Lungujja	Lungujja	5	2	1			1	1	2
ML040	1				0	2020-04-02	7											6		2021-08-12	2020-04-02	4	2	19		54		1	0	1	5	Kampala	Kawempe	Kawempe	Maganjo	Kawempe	2	2	1		Available phone contacts are off	0	0	2
ML041	0				0	2020-04-02	7											6		2021-08-12	2020-04-02	4	2	24		66		0	1	1	5	Kampala	Kawempe	Kawempe	Kamwanyi	Kawempe	2	2	1			1	1	2
ML042	1				0	2020-04-03	7											6		2021-08-12	2020-04-03	4	2	38		55		1	1	1	5	Kampala	Kawempe	Kawempe	Kibe	Kalerwe	2	2	1			1	1	2
ML043	1				0	2020-04-03	7											6		2021-08-12	2020-04-03	4	2	41		54		1	1	1	4	Kampala	Kawempe	Kawempe	Makerere kivulu	Makarere	2	2	1			1	1	2
ML043		1			15	2020-04-03	7			1	3000																																		0	0	0	1	1
ML044	0				0	2020-04-08	7											6		2021-08-12	2020-04-08	4	2	42		81		0	1	1	5	Kampala	Kawempe	Kawempe	Mboga	Kawempe	2	2						0
ML045	1				0	2020-04-12	8											6		2021-08-12	2020-04-12	4	2	56		50		1	1	1	5	Kayunga	Ntenjeru	Nazigo	Kiyaga	Nazigo	26	2	1			1	1	2
ML045		0	1	0	3	2020-04-12	8	57		3	300000																																		0	0	0	1	0
ML046	0				0	2020-04-04	7											6		2021-08-12	2020-04-04	4	2	52		31		0	1	1	2	Kampala	Kawempe	Kawempe	Mbogo	Mbogo	3	2	1		Available phone contacts are off	0	0	2
ML047	1				0	2020-04-08	7											6		2021-08-12	2020-04-08	4	2	29		52		1	1	1	5	Kampala	Kawempe	Kawempe	Komamboga	Komamboga	5	2	1			1	1	2
ML047		0			0	2020-04-08	7	29		1	30000																																		0	0	0	1	0
ML048	0				0	2020-04-15	8											6		2021-08-12	2020-04-15	4	2	32		49		0	1	1	5	Kampala	Kawempe	Kyadondo	Kyadondo	Kyadondo	5	2	1			1	1	2
ML048		0			0	2020-04-15	8	33	15	1	5000																																		0	0	0	1	0
ML049	1				0	2020-04-14	8											6		2021-08-12	2020-04-14	4	2	30				1	1	1	5	Wakiso	Kyadondo	Nangabo	Lusanja	Kitezi	7	2	1			1	1	2
ML049		0			0	2020-04-14	8	32		1	30000																																		0	0	0	1	0
ML050	1				0	2020-04-20	8											6		2021-08-12	2020-04-20	4	2	19		53		1	1	1	5	Kampala	Kawempe	Kawempe	Nalwewuba zone	Mulago	1	2	1			1	1	2
ML051	0				0	2020-04-15	8											6		2021-08-12	2020-04-15	4	2	40		37		0	1	1	5	Kayunga	Ntenjeru	Ntenjeru	Nakaliro	Ntenjeru	26	2	1		Available phone contacts are off	0	0	2
ML052	0				0	2020-04-23	8											6		2021-08-12	2020-04-23	4	2	65		40		0	1	1	5	Kampala	Kawempe	Kawempe	Bwaise	Bwaise	2.3	2	0	2020-08-18				2
ML053	1				0	2020-04-27	8											6		2021-08-12	2020-04-27	4	2	80		76		1	1	1	5	Wakiso	Kira	Kira	Kito	Kirinya	10	2	1			1	1	2
ML053		1			20	2020-04-27	8	82		1	10000																																		0	0	0	1	0
ML054	0				0	2020-04-27	8											6		2021-08-12	2020-04-27	4	2	35		65		0	1	1	5	Wakiso	Busiro	Busiro	Bufuko	Bufuko		2	1			1	1	2
ML055	0				0	2020-04-28	8											6		2021-08-12	2020-04-28	4	2	23		60		0	1	1	5	Kampala	Kawempe	Kawempe	Erisa zone	Kyadondo	5	2	1		Available phone contacts are off	0	0	2
ML056	1				0	2020-04-30	8											6		2021-08-12	2020-04-30	4	2	28		60		1	1	1	1	Kampala	Kawempe	Kawempe	Kisasi	Kisasi	3.8	2	1			1	1	2
ML057	1				0	2020-04-29	8											6		2021-08-12	2020-04-29	4	2	39		80		1	1	1	5	Kampala	Makindye	Makindye	Salama	Makindye	8	2	1			1	1	2
ML057		0			0	2020-04-29	8			1	20000																																		0	0	0	1	0
ML058	1				0	2020-04-02	7											6		2021-08-12	2020-04-02	4	2	50		55		1	1	1	5	Kampala	Kawempe	Kawempe	Kisasi	Kasisi	4	2	1		Available phone contacts are off	0	0	2
ML059	0				0	2020-04-29	8											6		2021-08-12	2020-04-29	4	2	32		45		0	1	1	1	Kampala	Nakawa	Nakawa	Ntinda	Ntinda	5	2	1		Available phone contacts are off	1	0	2
ML060	1				0	2020-04-04	7											6		2021-08-12	2020-04-04	4	2	23		60		1	1	1	6	Wakiso	Busiro	Nsangi	Kyengera	Kyengera	10	2	1			1	1	2
ML060		0			0	2020-04-04	7	23		1	15000																																		0	0	0	1	0
ML061	1				0	2020-05-05	8											6		2021-08-12	2020-05-05	4	2	28		50		1	1	1	5	Kampala	Makindye	Makindye	Kabalagala	Kabalagala	4.5	2	0	2020-08-20				2
ML062	1				0	2020-05-06	8											6		2021-08-12	2020-05-06	4	2	24		55		1	1	1	5	Wakiso	Busiro	Bulenga	Bulenga	Bulenga	13	2	1			1	1	2
ML062		0			0	2020-05-06	8	24		1	10000																																		0	0	0	1	0
ML063	1				0	2020-05-03	8											6		2021-08-12	2020-05-03	4	2	29		55		1	1	1	5	Kampala	Kawempe	Nabweru	Kazo	Kazo	3.4	2	1			1	1	2
ML064	0				0	2020-04-12	8											6		2021-08-12	2020-04-12	4	2	45		40		0	1	1	5	Wakiso	Kira	Kira	Kirinya	Kirinya	10	2	1		Participant very far from the treatment supporter	0	0	2
ML065	0				0	2020-05-01	8											6		2021-08-12	2020-05-01	4	3	38		56		0	1	1	4	Wakiso	Kyadondo	Makindye Sabagabo	Nyanama	Nyanama	8	2	1			1	1	2
ML065		0			0	2020-05-01	8	39		1	5000																																		0	0	0	1	0
ML066	1				0	2020-05-11	9											6		2021-08-12	2020-05-11	4	2	28		49		1	1	1	5	Kampala	Kawempe	Kawempe	Mulago	Mulago	1	2	1			1	1	2
ML067	1				0	2020-05-11	8											6		2021-08-12	2020-05-11	4	2	47		82		1	1	1	5	Kampala	Rubaga	Rubaga	Nankulabye	Nankulabye	3	2	1			1	1	2
ML067		0			0	2020-05-11	8	40		1	20000																																		0	0	0	1	0
ML068	0				0	2020-05-11	8											6		2021-08-12	2020-05-11	4	2	54		59		0	1	1	5	Kampala	Central	Kamwokya	Kamwokya	Kamwokya	1.4	2	1			1	1	2
ML068		0			0	2020-05-11	8	55		3	400000																																		0	0	0	1	0
ML069	0				0	2020-05-11	8											6		2021-08-12	2020-05-11	4	2	22		50		0	1	1	5	Kampala	Kawempe	Kawempe	Kanyanya	Mpererwe	5	2	1			1	1	2
ML069		0			0	2020-05-11	8	23		1	20000																																		0	0	0	1	0
ML070	1				0	2020-05-13	7											6		2021-08-12	2020-05-13	4	2	34		68		1	1	1	5	Wakiso	Nansana	Ganda	Ganda	Ganda	6	2	1			1	1	2
ML070		0			0	2020-05-13	7	33		1	10000																																		0	0	0	1	0
ML071	1				0	2020-05-14	7											6		2021-08-12	2020-05-14	4	2	27		51		1	1	1	5	Kampala	Kawempe	Kawempe	Kazo	Bwaise	2.3	2	1			1	1	2
ML071		0			0	2020-05-14	0	28		1	15000																																		0	0	0	1	0
ML072	1				0	2020-05-14	0											6		2021-08-12	2020-05-14	4	2	24		49		1	1	1	5	Kampala	Kawempe	Makerere	Kikoni	Makerere	2	2	1			1	1	2
ML073	0				0	2020-05-15	0											6		2021-08-12	2020-05-15	4	2	34		45		0	1	1	5	Kampala	Nakawa	Nakawa	Mbuya	Mbuya	6	2	1			1	1	2
ML073		0			0	2020-05-15	7	41		1	30000																																		0	0	0	1	0
ML074	0				0	2020-05-18	0											6		2021-08-12	2020-05-18	4	2	20		39		0	1	1	5	Wakiso	Kira	Kira	Kireka	Kireka	6.5	2	1		Treatment supporter far from the participant	0	0	2
ML075	1				0	2020-05-18	7											6		2021-08-12	2020-05-18	4	2	27		50		1	1	1	5	Kampala	Central	Kamwokya	Kamwokya	Kamwokya	1.4	2	1		Phone calls not picked	0	0	2
ML076	1				0	2020-05-18	7											6		2021-08-12	2020-05-18	4	2	34		38		1	1	1	5	Kampala	Kawempe	Kawempe	Bwaise	Bwaise	2.3	2	1			1	1	2
ML076		1			14	2020-05-18	0	34		1	3000																																		0	0	0	1	0
ML077	0				0	2020-05-25	7											6		2021-08-12	2020-05-25	4	2	37		64		0	0	1	5	Wakiso	Nansana	Nansana	Nansana	Nansana	3.6	2	1		Treatment supporter no longer stays with the participant	0	0	2
ML078	0				0	2020-07-01	0											6		2021-08-12	2020-07-01	4	3	24		40		0	1	1	5	Kampala	Makindye	Makindye	Kamwanyi	Nsambya	9	2	1			1	1	2
ML078		0			0	2020-07-01	0	24		1	10000																																		0	0	0	1	0
ML079	1				0	2020-07-01	7											6		2021-08-12	2020-07-01	4	3	36		60		1	1	1	5	Wakiso	Kyadondo	Makindye Sabagabo	Kabuma	Makindye Sabagabo	11	2	1			1	1	2
ML079		0			0	2020-07-01	7	37		1	30000																																		0	0	0	1	0
ML080	1				0	2020-07-01	7											6		2021-08-12	2020-07-01	4	3	29		71		1	1	1	5	Kampala	Kawempe	Kyebando	Nsoba	Kyebando	2	2	1			1	1	2
ML081	0				0	2020-07-01	7											6		2021-08-12	2020-07-01	4	3	53		75		0	1	1	5	Wakiso	Nansana	Nabweru	Kabumbi	Nabweru	4	2	1		Phone calls not picked	0	0	2
ML082	1				0	2020-07-02	0											6		2021-08-12	2020-07-02	4	3	28		52		1	1	1	6	Kampala	Rubaga	Rubaga	Namungona	Rubya	5	2	1			1	1	2
ML082		0			0	2020-07-02	0	28		1	10000																																		0	0	0	1	0
ML083	1				0	2020-07-02	7											6		2021-08-12	2020-07-02	4	3	39		51		1	1	1	5	Kampala	Kawempe	Kawempe	Mulago	Mulago	1	2	1		Available phone contacts are off	0	0	2
ML084	0				0	2020-07-06	7											6		2021-08-12	2020-07-06	4	3	35		65		0	1	1	5	Wakiso	Busiro	Nsangi	Kitemu	Nabingo	13	2	1			1	1	2
ML085	0				0	2020-07-03	0											6		2021-08-12	2020-07-03	4	3	50		62		0	1	1	5	Kampala	Kawempe	Kawempe	Kanyanya	Kyebando	2	2	1			1	1	2
ML085		0			0	2020-07-03	7	51		1	5000																																		0	0	0	1	0
ML086	1				0	2020-07-03	7											6		2021-08-12	2020-07-03	4	3	23		54		1	1	1	5	Wakiso	Nansana	Matugga	Kadu	Matugga	15	2	1			1	1	2
ML086		0			0	2020-07-03	7	24		1	5000																																		0	0	0	1	0
ML087	1				0	2020-07-06	0											6		2021-08-12	2020-07-06	4	3	28		74		1	1	1	5	Kampala	Nakawa	Nakawa	Mutungo	Mutungo	14	2	1			1	1	2
ML087		0			0	2020-07-06	7	29		1	10000																																		0	0	0	1	0
ML088	0				0	2020-07-09	7											6		2021-08-12	2020-07-09	4	3	25		56		0	1	1	5	Kampala	Kawempe	Kawempe	Kiganda	Kiganda	8	2	1			1	1	2
ML089	1				0	2020-07-09	7											6		2021-08-12	2020-07-09	4	3	35		57		1	1	1	5	Wakiso	Nansana	Nabweru	Maganjo	Maganjo	7	2	1			1	1	2
ML090	1				0	2020-07-09	8											6		2021-08-12	2020-07-09	4	3	29		50		1	1	1	5	Kampala	Kawempe	Kawempe	Lugoba	Lugoba	5	2	1		Treatment supporter far from the participant	0	0	2
ML091	1				0	2020-07-13	7											6		2021-08-12	2020-07-13	4	3	25		52		1	1	1	5	Kampala	Kawempe	Kawempe	Namere	Mpererwe	5	2	1		Available phone contacts are off	0	0	2
ML092	1				0	2020-07-14	7											6		2021-08-12	2020-07-14	4	3	40		49		1	1	1	5	Kampala	Makindye	Makindye	Kibuli	Kibuli	4	2	1			1	1	2
ML093	1				0	2020-07-15	0											6		2021-08-12	2020-07-15	4	3	33		62		1	0	1	5	Kampala	Kawempe	Kyadondo	Nsoba	Kyadondo	5	2	1		Available phone contact is off	0	0	2
ML094	1				0	2020-07-15	0											6		2021-08-12	2020-07-15	4	3	28		65		1	1	1	6	Wakiso	Kira	Kira	Namugongo	Namugongo	4	2	1		Available phone contacts are off	0	0	2
ML095	0				0	2020-07-15	0											6		2021-08-12	2020-07-15	4	3	25		48		0	1	1	5	Wakiso	Kira	Bweyogerere	Kito	Kirinya	10	2	1			1	1	2
ML095		0			0	2020-07-15	7	26		2	300000																																		0	0	0	1	0
ML096	0				0	2020-04-09	7											6		2021-08-17	2020-04-09	3	1	21				0	1	1	1	Kampala	Makindye	Makindye	Kirombe	Nsambya	9	2	1		Available phone contacts are off	0	0	2
ML097	1				0	2020-07-20	7											6		2021-08-12	2020-07-20	4	3	60		47		1	1	1	5	Wakiso	Busiro	Bulenga	Busega	Busega	7	2	1			1	1	2
ML098	0				0	2020-07-20	0											6		2021-08-12	2020-07-20	4	3	51		39		0	1	1	5	Wakiso	Busiro	Nsangi	Kitezi	Kyengera	10	2	1			1	1	2
ML098		0			0	2020-07-20	0	40		1	20000																																		0	0	0	1	0
ML099	1				0	2020-07-20	0											6		2021-08-12	2020-07-20	4	3	33		51		1	0	1	5	Kampala	Rubaga	Rubaga	Sekiwunda zone	Rubaga	6	2	1			1	1	2
ML100	1				0	2020-07-20	7											6		2021-08-12	2020-07-20	4	3	30		41		1	1	1	5	Kampala	Makindye	Makindye	Nsambya	Nsambya	9	2	1		Available phone contacts are off	0	0	2
ML101	1				0	2020-07-20	8											6		2021-08-12	2020-07-20	4	3	33		45		1	1	1	5	Kampala	Makindye	Makindye	Kiwafu	Kabalagala	4.5	2	1			1	1	2
ML101		0			0	2020-07-20	7	34		1	10000																																		0	0	0	1	0
ML102	1				0	2020-07-22	7											6		2021-08-12	2020-07-22	4	3	45		59		1	1	1	5	KAMPALA	Rubaga	Rubaga	Namungona	Namungona	4	2	1			1	1	2
ML103	1				0	2020-07-20	7											6		2021-08-12	2020-07-20	4	3	27		55		1	1	1	5	Wakiso	Kyadondo	Kasangati	Gayaza	Gayaza	13	2	1			1	1	2
ML103		0			0	2020-07-20	0	28		3	500000																																		0	0	0	1	0
ML105	1				0	2020-07-22	7											6		2021-08-12	2020-07-22	4	3	25		54		1	1	1	5	KAMPALA	Makindye	Makindye	Kibuye	Kibuye	5	2	1			1	1	2
ML105		0			0	2020-07-22	7	26		1	10000																																		0	0	0	1	0
ML106	1				0	2020-07-22	0											6		2021-08-12	2020-07-22	4	3	42		57		1	1	1	5	Wakiso	Nansana	Kitende	Kitende	Kitende	16	2	1			1	1	2
ML107	0				0	2020-07-22	7											6		2021-08-12	2020-07-22	4	3	38		42		0	1	1	5	KAMPALA	Rubaga	Rubaga	Namungona	Namungona	4	2	1			1	1	2
ML108	0				0	2020-07-27	0											6		2021-08-12	2020-07-27	4	3	45		40		0	1	1	5	KAMPALA	Kawempe	Kawempe	Kazo	Kazo	3.4	2	1			1	1	2
ML108		0	1	0	2	2020-07-27	0	48	28	1	20000																																		0	0	0	1	0
ML109	1				0	2020-07-27	0											6		2021-08-12	2020-07-27	4	3	45		49		1	1	1	5	KAMPALA	Central	Kamwokya	Kamwokya	Kamwokya	1.4	2	0	2020-11-01				2
ML110	1				0	2020-07-27	7											6		2021-08-12	2020-07-27	4	3	35		52		1	0	1	5	KAMPALA	Central	Kamwokya	Kamwokya	Kamwokya	1.4	2	1		Available phone contacts are off	0	0	2
ML111	0				0	2020-07-27	7											6		2021-08-12	2020-07-27	4	3	19		58		0	1	1	5	KAMPALA	Kawempe	Kawempe	Bwaise	Bwaise	2.3	2	1			1	1	2
ML111		0			0	2020-07-27	0	20		1	5000																																		0	0	0	1	0
ML112	0				0	2020-07-27	8											6		2021-08-12	2020-07-27	4	3	22		42		0	0	1	5	KAMPALA	Kawempe	Kawempe	Kisowera	Kisowera	23	2	1			1	1	2
ML113	1				0	2020-07-27	0											6		2021-08-12	2020-07-27	4	3	38		40		1	0	1	5	KAMPALA	Kawempe	Kyadondo	Kyadondo	Kyadondo	5	2	0	2021-04-07				2
ML114	1				0	2020-07-27	8											6		2021-08-12	2020-07-27	4	3	35		50		1	0	1	3	Wakiso	Nansana	Nabweru	Nabweru	Nabweru	4	2	1		Participant far from the treatment supporter	0	0	2
ML115	1				0	2020-07-27	0											6		2021-08-12	2020-07-27	4	3	26		49		1	1	1	5	KAMPALA	Rubaga	Rubaga	Rubaga	Rubaga	6	2	1		Available phone contacts are off	0	0	2
ML116	1				0	2020-09-02	0											6		2021-08-13	2020-09-02	3	3	52		53		1	1	1	6	Kampala	Kawempe	Kawempe	Mulago	Mulago	1	2	1			1	1	2
ML116		0			0	2020-09-02	0	59		3	400000																																		0	0	1	0	0
ML117	0				0	2020-09-18	7											6		2021-08-13	2020-09-18	3	3	30				0	1	1	3	Kampala	Kawempe	Kawempe	Kyebando	Mulago	1	2	1		All available phone contacts are off	0	0	2
ML118	0				0	2020-09-13	0											6		2021-08-13	2020-09-13	3	3	57				0	1	1	2	Wakiso	Wakiso	Nsangi	Buddo	Nsangi	14	2	1			1	1	2
ML119	1				0	2020-09-16	7											6		2021-08-13	2020-09-16	3	3	22		59		1	1	1	3	Kampala	Rubaga	Rubaga	Bulange	Bulange	6	2	1			1	1	2
ML119		0			0	2020-09-16	0			3	450000																																		0	0	1	0	0
ML120	1				0	2020-08-17	0											6		2021-08-13	2020-08-17	3	3	30		46		1	1	1	3	Mpingi	Kirangete	Kirangete	Nakirembe	Kikondo	83	2	0	2021-09-22				2
ML121	1				0	2020-08-12	0											6		2021-08-13	2020-08-12	3	3	30				1	0	1	3	Wakiso	Busiro	Sabagabo	Kajjansi	Kajjansi	13	2	1			1	1	2
ML121		1	0	1	4	2020-08-12	7	30		1	10000																																		0	0	1	0	0
ML122	0				0	2020-08-27	8											6		2021-08-13	2020-08-27	3	3	35				0	1	1	5	Kampala	Rubaga	Rubaga	Lugala	Kigula		2	1			1	1	2
ML122		0			0	2020-08-27	0	34		3	100000																																		0	0	1	0	0
ML123	0				0	2020-08-19	3											6		2021-08-13	2020-08-19	3	3	48		65		0	1	1	6	Kampala	Nakawa	Nakawa	Ntinda	Nakawa	8	2	1			1	1	2
ML123		0			0	2020-08-19	0	49		1	5000																																		0	0	1	0	0
ML124	0				0	2020-09-07	0											6		2021-08-13	2020-09-07	3	3	63				0	1	1	4	Wakiso	Nsangi	Nsangi	Buddo	Buddo	6	2	1		Participant too sick to talk on phone	0	0	2
ML125	1				0	2020-09-16	0											6		2021-08-13	2020-09-16	3	3	55				1	0	1	3	Kampala	Kawempe	Kawempe	Kafeero	Mulago	1	2	1		All available contacts are off	0	0	2
ML126	0				0	2020-09-17	0											6		2021-08-13	2020-09-17	3	3	19		54		0	1	1	1	Kampala	Makindye	Makindye	Busabala	Busabala	15	2	1			1	1	2
ML127	0				0	2020-09-17	0											6		2021-08-13	2020-09-17	3	3	50		43		0	0	1	2	Buikwe	Buikwe	Ngogwe	Bulutwe	Ngogwe	45	2	1		Phone calls not picked	0	0	2
ML128	1				0	2020-09-18	0											6		2021-08-13	2020-09-18	3	3	37		54		1	0	1	3	Kampala	Kawempe	Kawempe	Wandegeya	Makerere	2	2	1		Participant far from the treatment supporter	0	0	2
ML129	0				0	2020-09-08	7											6		2021-08-13	2020-09-08	3	3	45		58		0	1	1	6	Wakiso	Entebbe	Entebbe	Kitooro	Katabi	30	2	1		Treatment supporter not near the participant	0	0	2
ML130	1				0	2020-09-28	0											6		2021-08-13	2020-09-28	3	3	19		50		1	1	1	5	Kampala	Kawempe	Kawempe	Falawo	Kawempe	2	2	1		Participant not known to the available contacts	0	0	2
ML131	1				0	2020-07-23	7											6		2021-08-13	2020-07-23	3	3	45		70		1	1	1	5	Wakiso	Kira	Kira	Kitukutwe	Kira	11	2	1			1	1	2
ML131		0			0	2020-07-23	7	45		1	10000																																		0	0	1	0	1
ML132	0				0	2020-08-03	3											6		2021-08-13	2020-08-03	3	3	42				0	1	1	5	Wakiso	Kira	Kira	Bweyogerere	Kira	11	2	1		Participant not comfortable with being interviewed on phone	1	0	2
ML133	1				0	2020-07-08	0											6		2021-08-13	2020-07-08	3	3	23				1	1	1	1	Kampala	Kawempe	Kawempe	Kazo	Kazo	3.4	2	1			1	1	2
ML133		0			0	2020-07-08	0	23		1	25000																																		0	0	1	0	0
ML134	1				0	2020-07-14	0											6		2021-08-13	2020-07-14	3	3	45				1	0	1	4	Kampala	Nakawa	Nakawa	Mutungo	Mutungo	14	2	1		Participant not near the treatment supporter	0	0	2
ML135	1				0	2020-02-08	7											6		2021-08-13	2020-02-08	3	1	44		53		1	1	1	3	KAMPALA	Rubaga	Rubaga	Masanafu	Masanafu	5.3	2	1			1	1	2
ML135		0	1	0	30	2020-02-08	7	45		1	12000																																		0	0	1	0	0
ML136	0				0	2020-02-13	7											6		2021-08-13	2020-02-13	3	1	49		61		0	1	1	2	KAMPALA	Kawempe	Kawempe	Kawempe	Kawempe	2	2	1		Participant not known by the available contacts	0	0	2
ML137	1				0	2020-02-12	7											6		2021-08-13	2020-02-12	3	1	50		44		1	1	1	6	KAMPALA	Rubaga	Rubaga	Nankulabye zone 4	Nankulabye	3	2	1		All available phone contacts are off	0	0	2
ML138	0				0	2020-03-12	7											6		2021-08-13	2020-03-12	3	1	40		41		0	1	1	5	Wakiso	Nansana	Nabweru	Kafunda zone	Nabweru	4	2	1		Available phone contacts are off	0	0	2
ML139	0				0	2020-04-11	7											6		2021-08-13	2020-04-11	3	2	39		50		0	1	1	2	KAMPALA	Kawempe	Mpererwe	Namere	Mpererwe	5	2	1			1	1	2
ML139		0			0	2020-04-11	7	39		1	20000																																		0	0	1	0	0
ML140	1				0	2020-02-17	7											6		2021-08-13	2020-02-17	3	1	40		56		1	0	1	5	KAMPALA	Makindye	Makindye	Kibuli	Kibuli	4	2	1		Available phone contact is off	0	0	2
ML141	1				0	2020-01-03	1											6		2021-08-13	2020-01-03	3	1	31		54		1	1	1	1	KAMPALA	Rubaga	Rubaga	Kawama	Kawaala	3	2	1		Participant to busy respond to the questions	1	0	2
ML142	0				0	2020-02-19	7											6		2021-08-13	2020-02-19	3	1	30		40		0	1	1	1	KAMPALA	Rubaga	Rubaga	Kabowa	Kabowa	6	2	1			1	1	2
ML142		0			0	2020-02-19	7	30		1	15000																																		0	0	1	0	0
ML143	1				0	2020-04-09	7											6		2021-08-13	2020-04-09	3	2	20		56		1	1	1	5	KAMPALA	Rubaga	Rubaga	Lubya	Namungona	4	2	1			1	1	2
ML143		1			1	2020-04-09	7			1	10000																																		0	0	1	0	0
ML144	0				0	2020-03-19	7											6		2021-08-13	2020-03-19	3	2	42		65		0	1	1	3	KAMPALA	Kawempe	Kyadondo	Kyadondo Nsooba	Kyadondo	5	2	1			1	1	2
ML144		0			0	2020-03-19	7	42		1	15000																																		0	0	1	0	0
ML145	1				0	2020-03-23	7											6		2021-08-13	2020-03-23	3	2	27		57		1	1	1	3	KAMPALA	Kyadondo	Nakawa	Kigowa	Ntinda	5	2	1		Available phone contacts are off	0	0	2
ML146	0				0	2020-02-27	7											6		2021-08-13	2020-02-27	3	1	19		50		0	1	1	1	KAMPALA	Kawempe	Kawempe	Namere Mpererwe	Mpererwe	5	2	1			1	1	2
ML146		0			0	2020-02-27	7	21		1	20000																																		0	0	1	0	0
ML147	1				0	2020-03-25	7											6		2021-08-13	2020-03-25	3	2	55				1	1	1	4	KAMPALA	Kawempe	Kawempe	Kimwanyi	Wandegeya	0.932	2	1		Available phone contact is off	0	0	2
ML148	1				0	2020-04-24	8											6		2021-08-13	2020-04-24	3	2	28		55		1	1	1	1	KAMPALA	Kawempe	Kawempe	Kimwanyi	Wandegeya	0.932	2	1			1	1	2
ML148		1	0	1	2	2020-04-24	8	28		1	15000																																		0	0	1	0	0
ML149	1				0	2020-02-24	7											6		2021-08-13	2020-02-24	3	1	42		55		1	1	1	5	KAMPALA	Makindye	Makindye	Kibuli	Kibuli	4	2	1			1	1	2
ML149		1			5	2020-02-24	7			1	10000																																		0	0	1	0	0
ML150	1				0	2020-03-02	7											6		2021-08-13	2020-03-02	3	1	43				1	1	1	3	Wakiso	Busiro	Nsangi	Nakabaziza	Nabingo	13	2	0	2020-12-05				2
ML151	1				0	2020-04-02	7											6		2021-08-13	2020-04-02	3	2	52				1	1	1	5	Wakiso	Kira	Bweyogerere	Kirinya	Bweyogerere	10	2	1		Available phone contact is off	0	0	2
ML152	0				0	2020-04-01	7											6		2021-08-13	2020-04-01	3	2	30				0	1	1	5	KAMPALA	Makindye	Makindye	Salama	Makindye	8	2	1			1	1	2
ML152		0			0	2020-04-01	7	30		1	25000																																		0	0	1	0	0
ML153	0				0	2020-03-13	7											6		2021-08-13	2020-03-13	3	1	26				0	0	1	3	KAMPALA	Kawempe	Kyadondo	Kisalosalo	Kyebando	2	2	1		Participant travelled away from the treatment supporter	0	0	2
ML154	1				0	2020-04-03	7											6		2021-08-13	2020-04-03	3	2	26		61		1	1	1	4	KAMPALA	Rubaga	Rubaga	Kasubi	Kawaala	3	2	1		Participant travelled out of the country	0	0	2
ML155	1				0	2020-03-03	7											6		2021-08-13	2020-03-03	3	1	44		61		1	1	1	3	KAMPALA	Kawempe	Kisasi	Kikaaya	Kisasi	3.8	2	1		Phone calls not picked	0	0	2
ML156	1				0	2020-03-05	7											6		2021-08-13	2020-03-05	3	1	34		70		1	1	1	6	KAMPALA	Makindye	Makindye	Kikajo	Namasuba	11	2	1		All available phone contacts are off	0	0	2
ML157	0				0	2020-03-19	7											6		2021-08-13	2020-03-19	3	2	27				0	1	1	3	KAMPALA	Kawempe	Kawempe	Komamboga	Komamboga	5	2	1			1	1	2
ML157		0			0	2020-03-19	7	27		1	10000																																		0	0	1	0	0
ML158	0				0	2020-03-11	7											6		2021-08-13	2020-03-11	3	1	33		95		0	1	1	5	Wakiso	Kyadondo	Gayaza	Nangabo	Gayaza	13	2	1			1	1	2
ML158		0			0	2020-03-11	7	33		1	10000																																		0	0	1	0	0
ML159	1				0	2020-03-23	7											6		2021-08-13	2020-03-23	3	2	37		59		1	0	1	3	Wakiso	Makindye	Makindye Sabagabo	Seguku	Seguku	11	2	0	2020-05-13				2
ML160	1				0	2020-03-09	7											6		2021-08-13	2020-03-09	3	1	35		45		1	1	1	3	KAMPALA	Kawempe	Kawempe	Kanyanya Lutinda	Kanyanya	5	2	1			1	1	2
ML160		1			3	2020-03-09	7	35		1	8000																																		0	0	1	0	0
ML161	0				0	2020-04-17	8											6		2021-08-13	2020-04-17	3	2	45		67		0	1	1	4	KAMPALA	Kawempe	Makerere	Kitamanyankambo	Mulago	1	2	1			1	1	2
ML161		0			0	2020-04-17	8	45		1	10000																																		0	0	1	0	0
ML162	0				0	2020-04-17	8											6		2021-08-13	2020-04-17	3	2	29		50		0	1	1	5	KAMPALA	Rubaga	Rubaga	Busega	Busega	7	2	1			1	1	2
ML162		0			0	2020-04-17	8	30	20	1	15000																																		0	0	1	0	0
ML163	0				0	2020-04-01	7											6		2021-08-13	2020-04-01	3	2	41		50		0	1	1	5	KAMPALA	Kawempe	Makerere	Mulago	Mulago	1	2	1			1	1	2
ML163		0			0	2020-04-01	7	20		3	300000																																		0	0	1	0	0
ML164	0				0	2020-04-17	8											6		2021-08-13	2020-04-17	3	2	47		60		0	1	1	3	KAMPALA	Kawempe	Kawempe	Nsoba	Mulago		2	1		All available phone contacts are off	0	0	2
ML165	0				0	2020-04-21	8											6		2021-08-13	2020-04-21	3	2	22		61		0	1	1	3	Bundibugyo	Bwamba	Bundimwanda	Busaru	Busaru	282	2	1			1	1	2
ML165		0			0	2020-04-21	8	20		1	15000																																		0	0	1	0	0
ML166	1				0	2020-05-13	12											6		2021-08-13	2020-05-13	3	2	42		51		1	1	1	2	Wakiso	Busiro	Nsangi	Kyengera	Kyengera	10	2	1			1	1	2
ML166		0			0	2020-05-13	7	42		1	8000																																		0	0	1	0	0
ML167	1				0	2020-04-01	7											6		2021-08-13	2020-04-01	3	2	36				1	0	1	5	Wakiso	Busiro	Nakuwadde	Nakuwadde	Nakuwadde	7.5	2	1		Phone calls not picked	0	0	2
ML168	1				0	2020-04-01	7											6		2021-08-13	2020-04-01	3	2	19		47		1	1	1	3	KAMPALA	Kawempe	Kawempe	Mulago kafeero zone	Mulago	1	2	1		Participant very far from the treatment supporter	0	0	2
ML169	0				0	2020-04-01	7											6		2021-08-13	2020-04-01	3	2	28		93		0	1	1	5	Wakiso	Busiro	Makindye Sabagabo	Namasuba-Kikajjo	Namasuba	11	2	1			1	1	2
ML169		0			0	2020-04-01	7	28		1	10000																																		0	0	1	0	0
ML170	1				0	2020-04-17	8											6		2021-08-13	2020-04-17	3	2	53		52		1	1	1	5	Mukono	Kyagwe	Kyagwe	Nasuti	Nasuti	20	2	1			1	1	2
ML170		0			0	2020-04-17	8	53		1	30000																																		0	0	1	0	0
ML171	1				0	2020-05-21	7											6		2021-08-13	2020-05-21	3	2	25		42		1	1	1	5	Wakiso	Nansana	Nabweru	Kabulengwa	Nabweru	4	2	1			1	1	2
ML171		0			0	2020-05-21	0	25		1	20000																																		0	0	1	0	1
ML172	1				0	2020-04-27	8											6		2021-08-13	2020-04-27	3	2	34		38		1	1	1	1	KAMPALA	Nakawa	Nakawa	Kyabakadde	Mbuya	6	2	1		Participant far from the treatment supporter	0	0	2
ML173	1				0	2020-05-18	0											6		2021-08-13	2020-05-18	3	2	50				1	1	1	4	Mukono	Mukono	Bugerere	Nakasajja	Kyampisi	24	2	1			1	1	2
[truncated: 365 more rows]
[truncated: 284 more columns]

## Sheet: Sheet2
record_id	sex			stovetype___1	stovetype___2	stovetype___3	stovetype___4	stovetype___5	stovetype___6	stovetype___7	stovetype___8		ML248
46				0	0	0	0	0	0	0	0	0	ML243
JH001				0	0	1	0	0	0	0	0		ML238		1	open fire
JH003				1	0	1	0	0	0	0	0	1,3	ML237		2	biomass stove with chimney
JH006				0	0	1	0	0	0	0	0		ML233		3	biomass stove without chimney
JH008				0	0	1	0	0	0	0	0	3	ML224		4	liquified petroleum gas
JH0112				1	0	0	0	0	0	0	0		ML215		5	natural gas
JH015				0	0	1	0	0	0	0	0		ML118		6	kerosene
JH017				0	0	1	0	0	0	0	0		ML106		7	electricity
JH020				0	0	0	0	0	0	0	0		ML102		8	other
JH021				0	0	1	0	0	0	0	0		ML097
JH023				1	0	1	0	0	0	0	0	1,3	ML092
JH025				0	0	1	0	0	0	0	0		ML089
JH026				1	0	0	0	0	0	0	0		ML088
JH028				1	0	1	0	0	0	0	0		ML084
JH031				1	0	0	0	0	0	0	0		ML080
JH035				1	0	1	0	0	0	0	0	1,3	ML072
JH037				1	0	0	0	0	0	1	0		ML066
JH038				0	0	1	0	0	0	0	0		ML063
JH041				1	0	1	0	0	0	0	0		ML056
JH042				0	0	1	0	0	0	0	0		ML054
JH044				0	0	1	0	0	0	0	0	2	ML050
JH045				0	0	1	0	0	0	0	0		ML042
JH046				1	0	1	0	0	0	0	0		ML041
JH047				1	0	1	0	0	0	0	0		ML039
JH050				1	0	1	0	0	0	0	0		ML015
JH051				1	0	1	0	0	0	0	0		ML011
JH052				0	0	1	0	0	0	0	0		ML002
JH053				0	0	1	0	0	0	0	0		ML001
JH059				0	0	0	0	0	0	1	0		MH139
JH061				1	0	1	0	0	0	0	0	1,3	MH084
JH062				0	0	1	0	0	0	0	0		MH070
JH064				1	0	1	0	0	0	0	0	1,3	MH025
JH065				1	0	1	0	0	1	0	0		kw064
JH066				1	0	1	0	0	0	0	0		kw059
JH068				1	0	0	0	0	0	0	0		kw056
JH069				1	0	1	0	0	0	0	0	1,3	kw055
JH071				0	0	1	0	0	0	0	0		kw053
JH072				1	0	1	0	0	0	0	0		kw052
JH073				0	1	0	0	0	0	0	0		kw050
JH076				1	0	1	0	0	1	0	0	1,3,6	kw046
JH080				1	0	1	0	0	0	0	0		kw040
JH082				0	0	1	0	0	0	0	0		kw033
JH083				0	0	1	0	0	0	0	0		kw028
JH086				0	0	1	0	0	0	0	0		kw023
JH088				1	0	0	0	0	0	0	0	1	kw021
JH092				1	0	1	0	0	0	0	0	1,3	kw011
JH094				1	0	0	0	0	0	0	0		kw009
JH095				1	0	1	0	0	0	0	0		kw008
JH097				1	0	1	0	0	0	0	0		kw005
JH099				1	0	0	0	0	0	0	0	1	kw004
JH100				1	0	0	0	0	0	0	0		kw001
JH101				0	0	1	0	0	0	0	0		KT025
JH103				0	0	1	0	0	0	0	0		KR244
JH104				1	0	1	0	0	0	0	0		KR170
JH106				1	0	0	0	0	0	0	0		KR165
JH108				0	0	1	0	0	0	0	0		KR160
JH109				0	0	1	0	0	0	0	0		KR158
JH113				1	0	1	0	0	0	0	0		KR153
JH117				1	0	1	0	0	0	0	0		KR152
JH119				0	1	0	0	0	0	0	0		KR150
JH123				0	0	1	0	0	0	0	0		KR127
JH124				1	0	1	0	0	0	0	0	1,3	KR113
JH125				1	0	0	0	0	0	0	0		KR092
JH126				0	0	1	0	0	0	0	0		KR084
JH129				0	0	1	0	0	0	0	0	3	KR045
JH130				1	0	0	0	0	0	0	0		KR038
JH131				1	0	0	0	0	0	0	0	1	KR036
JH136				0	0	1	0	0	0	0	0	3	KR035
JH137				1	0	0	0	0	0	0	0		KR034
JH138				0	1	0	0	1	0	0	0		KR033
JH145				1	0	0	0	0	0	0	0		KR031
JH147				0	0	0	0	0	0	0	1		KR022
JH148				0	0	1	0	0	0	0	0		KR021
JH155				0	0	1	0	0	0	0	0	3	KR001
JH158				1	0	0	0	0	0	0	0		KI271
JH159				0	0	1	0	0	0	0	0		KI261
JH161				0	0	1	0	0	0	0	0	3	KI254
JH162				0	0	1	0	0	0	0	0		KI246
JH164				0	0	1	0	0	0	0	0	3	KI244
JH165				1	0	0	0	0	0	0	0		KI236
JH166				0	0	1	0	0	0	0	0		KI176
JH167				0	0	1	0	0	0	0	0		KI150
JH170				0	0	1	0	0	0	0	0		KI111
JH177				0	0	1	0	0	0	0	0		KI083
JH178				0	0	1	0	0	0	0	0		KI075
JH181				0	0	1	0	0	0	0	0		KI065
JH185				0	0	1	0	0	0	0	0		KI062
JH188				0	0	1	0	0	0	0	0		KB23
JH189				0	0	1	0	0	0	0	0		KB072
JH191				0	0	1	0	0	0	0	0	3	KB052
JH192				1	0	1	1	0	0	0	0	1,3,4	KB025
JH193				0	0	0	0	0	0	0	1	8	JH202
JH194				0	0	1	0	0	0	0	0		JH193
JH195				1	0	0	0	0	0	0	0		JH191
JH198				0	0	1	0	0	0	0	0		JH164
JH200				1	0	0	0	0	0	0	0		JH161
JH201				1	0	0	0	0	0	0	0		JH155
JH202				0	0	0	1	0	0	0	0		JH136
JH203				0	0	1	0	0	0	0	0		JH129
KB002				1	0	0	0	0	0	0	0		JH099
KB005				1	0	0	0	0	0	0	0		JH064
KB007				1	0	1	0	0	0	0	0		JH044
KB010				0	0	1	0	0	0	0	0		JH023
KB011				0	0	1	0	0	0	0	0		JH008
KB012				1	0	0	0	0	0	0	0		46
KB014				1	0	0	0	0	0	0	0		ML219
KB022				1	0	0	0	0	0	0	0		ML217
KB025				0	0	1	0	0	0	0	0		ML126
KB028				1	0	0	0	0	0	0	0		ML112
KB029				1	0	0	0	0	0	0	0		ML099
KB030				1	0	0	0	0	0	0	0		MH130
KB031				1	0	0	0	0	0	0	0		MH112
KB033				1	0	0	0	0	0	0	0		MH108
KB035				1	0	1	0	0	0	0	0		MH105
KB037				0	0	0	0	0	0	0	1		MH067
KB038				1	0	0	0	0	0	0	0		MH013
KB042				0	0	0	0	0	0	0	1		kw006
KB045				1	0	1	0	0	0	0	0		KR315
KB048				1	0	1	0	0	0	0	0		KR314
KB050				1	0	1	0	0	0	0	0		KR309
KB051				1	0	0	0	0	0	0	0		KR305
KB052				0	0	1	0	0	0	0	0		KR290
KB053				1	0	0	0	0	0	0	0		KR287
KB054				0	0	1	0	1	0	0	0		KR225
KB055				0	0	0	0	1	0	0	0		KR180
KB056				1	0	0	0	0	0	0	0		KR174
KB059				1	0	0	0	0	0	0	0		KI149
KB063				1	0	0	0	0	0	0	0		KI123
KB064				1	0	0	0	0	0	0	0		KI056
KB065				0	0	1	0	0	0	0	0		JH192
KB071				1	0	0	0	0	0	0	0		JH124
KB072				0	0	1	0	0	0	0	0		JH092
KB23				0	0	1	0	0	0	0	0		JH088
KI001				1	0	0	0	0	0	0	0		JH076
KI006				1	0	1	0	0	0	0	0		JH069
KI007				0	0	1	0	0	0	0	0		JH035
KI008				1	0	1	0	0	0	0	0		ML107
KI009				0	0	1	0	0	0	1	0		MH140
KI010				0	0	1	0	0	0	0	0		MH120
KI011				1	0	1	0	0	0	0	0		MH117
KI012				1	0	0	0	0	0	0	0		MH113
KI013				0	0	1	0	0	0	0	0		MH103
KI015				0	0	1	0	0	0	0	0		MH099
KI020				1	0	1	0	0	0	0	0		MH089
KI023				0	0	1	0	0	0	0	0		MH083
KI024				0	0	1	0	0	0	0	0		MH076
KI025				1	0	1	0	0	0	0	0		kw057
KI027				0	0	1	0	0	0	0	0		kw041
KI028				0	0	1	0	0	0	0	0		KT024
KI029				0	0	0	0	0	0	0	0		KR321
KI031				0	0	1	0	1	0	0	0		KR313
KI035				1	0	1	0	0	0	0	0		KR285
KI038				1	0	1	0	0	0	0	0		KR280
KI042				0	0	1	0	0	0	0	0		KR271
KI046				0	0	0	0	0	0	1	0		KR261
KI048				0	0	0	0	0	1	0	0		KR260
KI049				1	0	0	0	0	0	0	0		KR242
KI050				0	0	1	0	0	0	0	0		KR239
KI053				0	0	1	0	0	0	0	0		KR220
KI054				1	0	1	0	0	0	0	0		KR182
KI055				0	0	1	0	0	0	0	0		KI245
KI056				1	0	1	0	1	0	0	0		KI200
KI058				1	0	1	0	0	0	0	0		KI188
KI059				0	0	0	0	0	0	0	1		KI001
KI062				0	0	1	0	0	0	0	0		KB048
KI063				0	0	1	0	0	0	1	0		KB033
KI065				0	0	1	0	0	0	0	0		KB031
KI067				1	0	1	0	0	0	0	0		KB028
KI070				0	0	1	0	0	0	1	0		KB007
KI071				1	0	1	0	0	0	0	0		JH201
KI072				0	0	1	0	0	0	0	0		JH131
KI075				0	0	1	0	0	0	0	0		JH061
KI078				0	0	1	0	0	0	0	0		JH003
KI083				0	0	1	0	0	0	0	0
KI085				0	0	0	0	0	0	1	0
KI089				0	0	0	0	0	0	0	1
KI090				0	0	1	0	0	0	1	0
KI093				1	0	0	0	0	0	0	0
KI098				0	0	1	0	0	0	0	0
KI099				1	0	0	0	0	0	0	0
KI102				0	0	1	0	0	0	0	0
KI103				0	0	1	0	0	0	0	0
KI108				0	0	1	0	0	0	0	0
KI110				0	0	1	0	0	0	0	0
KI111				0	0	1	0	0	0	0	0
KI119				0	0	1	0	0	0	0	0
KI121				0	1	0	0	1	1	0	0
KI123				1	0	1	0	0	0	0	0
KI130				0	0	1	0	0	0	0	0
KI138				0	0	0	0	0	0	1	0
KI140				0	0	1	0	0	0	0	0
KI145				0	0	1	0	0	0	0	0
KI146				0	0	0	0	0	0	1	0
KI148				0	0	1	0	0	0	0	0
KI149				1	0	1	0	0	0	0	0
KI150				0	0	1	0	0	0	0	0
KI154				0	0	1	0	0	0	0	0
KI158				0	0	1	0	0	0	0	0
KI160				0	0	1	0	1	1	0	0
KI165				0	0	0	0	0	0	0	0
KI166				0	0	1	0	0	0	0	0
KI168				1	0	1	0	0	0	0	0
KI169				1	0	1	0	0	0	0	0
KI176				0	0	1	0	0	0	0	0
KI177				0	0	1	0	0	0	0	0
KI180				0	0	1	0	0	0	0	0
KI182				0	0	1	0	0	0	0	0
KI185				1	0	0	0	0	0	0	0
KI186				0	0	1	0	0	1	0	0
KI188				1	0	1	0	0	0	0	0
KI189				0	0	1	0	0	0	0	0
KI194				0	0	1	0	0	0	0	0
KI195				0	0	1	0	0	0	0	0
KI200				1	0	0	0	0	0	0	0
KI202				1	0	1	0	0	0	0	0
KI204				0	0	1	0	0	0	0	0
KI206				0	0	1	0	0	0	0	0
KI209				0	0	1	0	0	0	0	0
KI212				0	0	1	0	0	0	0	0
KI217				0	0	1	0	0	0	0	0
KI218				0	0	1	0	0	0	0	0
KI234				1	0	1	0	0	0	0	0
KI235				0	0	1	0	0	0	0	0
KI236				0	0	1	0	0	1	0	0
KI240				0	0	1	0	0	0	0	0
KI243				0	0	0	0	0	1	0	0
KI244				0	0	0	0	0	1	0	0
KI245				1	0	1	0	0	0	0	0
KI246				0	0	1	0	0	1	0	0
KI247				0	0	1	0	0	0	0	0
KI248				0	0	1	0	0	0	0	0
KI254				0	0	1	0	0	0	0	0
KI261				0	0	1	0	0	0	0	0
KI263				0	0	1	0	0	0	0	0
KI264				0	0	1	0	0	0	0	0
KI265				0	0	1	0	0	0	0	0
KI271				0	0	1	0	0	0	0	0
KR001				0	0	1	0	0	0	0	0
KR002				0	0	1	0	0	0	0	0
KR003				0	0	1	0	0	0	0	0
KR004				0	0	0	0	1	0	0	0
KR005				0	0	1	0	0	0	0	0
KR009				0	0	1	0	0	0	0	0
KR010				0	0	1	0	0	0	0	0
KR0102				0	0	1	0	0	0	0	0
KR012				0	0	1	0	0	0	0	0
KR015				0	0	1	0	0	1	0	0
KR016				0	0	1	0	0	0	0	0
KR019				0	0	1	0	0	0	0	0
KR021				0	0	1	0	0	0	0	0
KR022				0	0	1	0	0	0	0	0
KR023				0	0	1	1	0	0	0	0
KR027				0	0	1	0	0	0	0	0
KR030				0	0	1	0	0	0	0	0
KR031				0	0	0	0	0	1	0	0
KR033				0	0	1	0	0	0	0	0
KR034				0	0	1	0	0	0	0	0
KR035				0	0	1	0	0	0	0	0
KR036				0	0	1	0	0	0	0	0
KR038				0	0	1	0	0	1	0	0
KR039				0	0	1	1	0	0	0	0
KR040				0	0	1	0	0	0	0	0
KR041				0	0	1	0	0	0	0	0
KR042				0	0	1	0	0	0	0	0
KR043				0	0	1	0	0	0	0	0
KR045				0	0	1	1	0	0	1	0
KR046				0	0	1	0	0	0	0	0
KR049				0	0	1	0	0	0	0	0
KR051				0	0	0	0	0	0	0	0
KR052				0	0	1	0	0	0	0	0
KR053				0	0	1	0	0	0	0	0
KR066				0	0	0	0	0	0	0	0
KR080				0	0	1	0	0	0	0	0
KR081				0	0	1	0	0	0	0	0
KR084				0	0	1	0	0	0	0	0
KR086				0	0	1	1	0	0	0	0
KR087				0	0	1	0	0	0	0	0
KR089				0	0	0	1	0	0	0	0
KR090				0	0	0	0	0	0	0	1
KR092				0	0	1	1	0	0	0	0
KR093				0	0	1	0	0	0	0	0
KR094				0	0	1	0	0	0	0	0
KR095				0	0	1	0	0	0	0	0
KR096				0	0	1	0	0	0	0	0
KR098				0	0	1	0	0	0	0	0
KR103				0	0	0	0	0	0	0	0
KR106				0	0	0	0	0	0	0	1
KR107				0	0	1	0	0	0	1	0
KR108				0	0	1	0	0	0	0	0
KR109				0	0	1	0	0	0	0	0
KR111				0	0	1	0	0	0	0	0
KR113				0	0	1	0	0	0	0	0
KR119				0	0	1	1	0	0	0	0
KR125				0	0	1	0	0	0	0	0
KR126				0	0	1	0	0	0	0	0
KR127				0	0	1	0	0	0	0	0
KR130				0	0	1	0	0	0	0	0
KR131				0	0	1	0	0	0	0	0
KR132				0	0	1	0	0	0	0	0
KR134				0	0	1	0	0	0	0	0
KR136				0	0	1	0	0	0	0	0
KR140				0	0	1	0	0	0	0	0
KR141				0	0	1	0	0	0	0	0
KR142				0	0	1	1	0	0	0	0
KR145				0	0	1	0	0	0	0	0
KR146				0	0	1	0	0	0	0	0
KR148				0	0	0	0	0	0	1	0
KR149				0	0	1	0	0	0	0	0
KR150				0	0	0	0	0	0	0	1
KR152				0	0	1	0	0	0	0	0
KR153				0	0	1	0	0	0	0	0
KR154				0	0	1	0	0	0	0	0
KR156				0	0	1	0	0	0	0	0
KR158				0	0	1	0	0	0	0	0
KR159				0	0	0	1	0	0	0	0
KR160				0	0	1	0	0	0	0	0
KR161				0	0	1	0	0	0	0	0
KR162				0	0	1	0	0	0	0	0
KR163				0	0	1	0	0	0	0	0
KR164				0	0	1	0	0	0	0	0
KR165				0	0	1	0	0	0	0	0
KR169				0	0	0	0	0	0	0	1
KR170				0	0	0	0	0	0	0	1
KR171				0	0	0	0	0	0	1	0
KR173				1	0	0	0	0	0	0	0
KR174				1	0	0	0	0	0	0	0
KR176				0	0	0	0	0	0	0	0
KR177				1	0	0	0	0	0	0	0
KR178				0	0	0	0	0	0	0	1
KR180				1	0	0	0	0	0	0	0
KR182				1	0	0	0	0	0	0	0
KR183				1	0	0	0	0	0	0	0
KR185				1	0	0	0	0	0	0	0
KR199				1	0	0	0	0	0	0	0
KR203				1	0	0	0	0	0	0	0
KR207				1	0	0	0	0	0	0	0
KR208				1	0	0	0	0	0	0	0
KR218				0	0	0	0	0	0	0	0
KR220				1	0	0	0	0	0	0	0
KR221				1	0	0	0	0	0	0	0
KR222				1	0	0	0	0	0	0	0
KR223				1	0	0	0	0	0	0	0
KR224				1	0	0	0	0	0	0	0
KR225				1	0	0	0	0	0	0	0
KR226				1	0	0	0	0	0	0	0
KR227				1	0	0	0	0	0	0	0
KR229				1	0	0	0	0	0	0	0
KR230				1	0	0	0	0	0	0	0
KR231				1	0	0	0	0	0	1	0
KR233				1	0	0	0	0	0	0	0
KR236				1	0	0	0	0	0	0	0
KR238				1	0	0	1	0	1	0	0
KR239				1	0	0	0	0	0	0	0
KR240				1	0	0	0	0	1	1	0
KR241				1	0	0	0	0	0	0	0
KR242				1	0	0	0	0	0	0	0
KR243				1	0	0	0	0	0	0	0
KR244				0	0	0	0	0	1	0	0
KR245				1	0	0	0	0	0	0	0
KR253				0	0	0	0	0	0	0	1
KR255				1	0	0	0	0	0	0	0
KR256				1	0	0	0	0	0	0	0
KR260				1	0	0	0	0	1	0	0
KR261				1	0	0	0	0	0	0	0
KR263				0	0	0	0	0	0	0	0
KR266				1	0	0	0	0	0	0	0
KR268				1	0	0	0	0	0	0	0
KR269				0	0	0	0	0	0	0	1
KR270				1	0	0	0	0	0	0	0
KR271				1	0	0	0	0	0	0	0
KR272				1	0	0	0	0	0	0	0
KR276				1	0	0	0	0	0	0	0
KR280				1	0	0	0	0	0	0	0
KR283				1	0	0	0	0	0	0	0
KR285				1	0	0	0	0	0	0	0
KR287				1	0	0	0	0	0	0	0
KR290				1	0	0	0	0	0	0	0
KR294				1	0	0	0	0	0	0	0
KR299				1	0	0	0	0	0	0	0
KR300				0	0	0	0	0	0	0	1
KR303				0	0	0	0	0	1	0	0
KR304				1	0	0	0	0	0	0	0
KR305				1	0	0	0	0	0	0	0
KR306				1	0	0	0	0	0	0	0
KR307				1	0	0	0	0	0	0	0
KR309				1	0	0	0	0	0	0	0
KR313				1	0	0	0	0	0	1	0
KR314				1	0	0	0	0	0	0	0
KR315				1	0	0	0	0	0	0	0
KR317				1	0	0	0	0	0	0	0
KR321				1	0	0	1	0	0	0	0
KR323				1	0	0	0	0	0	0	0
KR325				1	0	0	0	0	1	0	0
KR327				1	0	0	0	0	0	0	0
KR328				1	0	0	0	0	0	0	0
KR330				1	0	0	0	0	0	1	0
KR331				1	0	0	0	0	0	0	0
KR332				1	0	0	0	0	0	0	0
KT001				0	0	0	0	0	0	0	0
KT002				0	0	0	0	0	0	0	0
KT003				0	0	0	0	0	0	0	0
KT004				0	0	0	0	0	0	0	0
KT005				0	0	0	0	0	0	0	0
KT006				0	0	0	0	0	0	0	0
KT007				0	0	0	0	0	0	0	0
KT008				0	0	0	0	0	0	0	0
KT009				0	0	0	0	0	0	0	0
KT010				0	0	0	0	0	0	0	0
KT011				0	0	0	0	0	0	0	0
KT012				0	0	0	0	0	0	0	0
KT013				0	0	0	0	0	0	0	0
KT014				0	0	0	0	0	0	0	0
KT015				0	0	0	0	0	0	0	0
KT016				0	0	0	0	0	0	0	0
KT017				0	0	0	0	0	0	0	0
KT018				0	0	0	0	0	0	0	0
KT019				0	0	0	0	0	0	0	0
KT020				0	0	0	0	0	0	0	0
KT021				0	0	0	0	0	0	0	0
KT022				0	0	0	0	0	0	0	0
KT023				0	0	0	0	0	0	0	0
KT024				1	0	0	0	0	0	0	0
KT025				0	0	0	0	0	0	1	0
kw001				0	0	0	0	0	0	1	0
kw004				0	0	0	0	0	0	1	0
kw005				0	0	0	0	0	0	1	0
kw006				1	0	0	0	0	0	1	0
kw008				0	0	0	0	0	0	1	0
kw009				0	0	0	0	0	0	1	0
kw011				0	0	0	0	0	0	1	0
kw021				0	0	1	0	0	0	0	0
kw023				0	0	1	0	0	0	0	0
kw028				0	0	1	0	0	0	0	0
kw033				0	0	0	0	0	0	1	0
kw040				1	0	0	0	0	0	1	0
kw041				1	0	0	0	0	0	1	0
kw046				0	0	0	0	0	0	1	0
kw050				0	0	1	0	0	0	0	0
kw052				0	0	0	0	0	0	1	0
kw053				0	0	0	0	0	0	1	0
kw055				0	0	0	0	0	0	1	0
kw056				0	0	1	0	0	0	0	0
kw057				1	0	0	0	0	0	1	0
kw059				0	0	0	0	0	0	1	0
kw064				0	0	0	0	0	0	1	0
M096				0	0	0	0	0	0	0	1
MH004				1	0	0	0	0	0	0	0
MH006				1	0	0	0	0	0	0	0
MH013				1	0	0	0	0	0	0	0
MH020				1	0	1	0	0	0	0	0
MH025				0	0	0	0	0	0	0	1
MH028				1	0	1	0	0	0	0	0
MH030				1	0	0	0	0	0	0	0
MH035				1	0	0	0	0	0	0	0
MH038				0	0	1	0	0	0	0	0
MH045				1	0	0	0	0	0	0	0
MH052				0	0	1	0	0	0	0	0
MH054				0	0	1	0	0	0	0	0
MH055				1	0	0	0	0	0	0	0
MH060				1	0	0	0	0	0	0	0
MH061				1	0	1	0	0	0	0	0
MH062				1	0	0	0	0	0	0	0
MH063				1	0	1	0	0	0	0	0
MH064				0	0	1	0	0	0	0	0
MH067				1	0	0	0	0	0	0	0
MH068				1	0	0	0	0	0	0	0
MH069				0	0	1	0	0	0	0	0
MH070				0	0	1	0	0	0	0	0
MH073				0	0	1	0	0	0	0	0
MH074				1	0	0	0	0	0	0	0
MH075				0	0	0	0	0	0	0	1
MH076				1	0	0	0	0	0	0	0
MH077				1	0	0	0	0	0	0	0
MH080				0	0	0	0	1	0	0	0
MH083				1	0	0	0	0	0	0	0
MH084				0	0	1	0	0	0	0	0
MH086				1	0	0	0	0	0	0	0
MH088				1	0	0	0	0	0	0	0
MH089				1	0	0	0	0	0	0	0
MH090				1	0	0	0	0	0	0	0
MH095				0	0	1	0	0	0	0	0
MH096				0	0	1	0	0	0	0	0
MH097				1	0	1	0	0	0	0	0
MH099				1	0	1	0	0	1	0	0
MH100				1	0	1	0	0	0	0	0
MH101				1	0	0	0	0	0	0	0
MH102				1	0	0	0	0	0	0	0
MH103				1	0	0	0	0	0	0	0
MH104				1	0	0	0	0	0	0	0
MH105				1	0	0	0	0	0	0	0
MH106				1	0	1	0	0	0	0	0
MH108				1	0	0	0	0	0	0	0
MH110				1	0	1	0	0	0	0	0
MH112				1	0	0	0	0	0	0	0
MH113				1	0	0	0	0	0	0	0
MH114				1	0	0	0	0	0	0	0
MH117				1	0	0	0	0	0	0	0
MH119				0	0	1	0	0	0	0	0
MH120				1	0	0	0	0	0	0	0
MH122				1	0	0	0	0	0	0	0
MH123				1	0	0	0	0	0	0	0
MH124				0	0	1	0	0	0	0	0
MH125				1	0	0	0	0	0	0	0
MH126				1	0	0	0	0	0	0	0
MH129				1	0	0	0	0	0	0	0
MH130				1	0	1	0	0	0	0	0
MH132				1	0	0	0	0	0	0	0
MH133				1	0	0	0	0	0	0	0
MH134				0	0	0	0	0	0	1	0
MH138				1	0	0	0	0	0	0	0
MH139				0	0	1	0	0	0	0	0
MH140				1	0	0	0	0	0	0	0
MH143				1	0	0	0	0	0	0	0
ML001				0	0	1	0	0	0	0	0
ML002				0	0	1	0	0	0	0	0
ML004				0	0	1	0	0	0	0	0
ML005				0	0	1	0	1	0	0	0
ML006				0	0	1	0	0	0	0	0
ML008				0	1	0	0	0	0	0	0
ML010				1	0	1	0	0	0	0	0
ML011				0	0	1	0	0	0	0	0
ML012				0	0	1	0	1	0	0	0
ML013				0	0	1	0	0	0	0	0
ML014				0	0	1	0	0	0	0	0
ML015				0	0	1	0	0	1	0	0
ML016				0	0	1	0	0	0	0	0
ML017				0	0	0	1	0	0	0	0
ML019				0	0	1	1	0	0	0	0
ML022				1	0	1	0	0	0	0	0
ML024				0	0	1	0	0	0	0	0
ML025				1	0	1	0	0	0	0	0
ML028				0	0	1	0	0	0	0	0
ML031				0	0	1	0	0	0	0	0
ML032				0	0	1	0	0	0	0	0
ML034				0	0	1	1	0	0	0	0
ML039				0	0	1	0	0	0	0	0
ML041				0	0	1	0	0	0	0	0
ML042				0	0	1	1	0	0	0	1
ML043				1	0	0	0	0	0	0	0
ML045				1	0	1	0	0	0	0	0
ML047				0	0	1	0	0	0	0	0
ML048				1	0	1	0	0	0	0	0
ML049				0	0	1	1	0	0	0	0
ML050				0	0	1	0	0	1	0	0
ML053				1	0	1	1	0	0	0	0
ML054				0	0	1	0	0	0	0	0
ML056				0	0	0	1	0	0	0	0
ML057				0	0	1	1	0	0	0	0
ML060				0	0	1	0	0	0	0	0
ML062				0	0	1	0	0	0	0	0
ML063				0	0	1	0	0	0	0	0
ML065				0	0	1	0	0	0	0	0
ML066				0	0	1	0	0	0	0	0
ML067				0	0	1	0	0	0	0	0
ML068				0	0	1	0	0	0	0	0
ML069				0	0	1	0	0	0	1	0
ML070				0	0	1	0	0	0	0	0
ML071				0	0	1	0	0	0	0	0
ML072				0	0	1	1	0	0	1	0
ML073				0	0	1	0	0	0	0	0
ML076				0	0	1	0	0	0	0	0
ML078				0	0	1	0	0	0	0	0
ML079				0	0	1	0	0	0	0	0
ML080				0	0	1	0	0	0	0	0
ML082				0	0	1	0	0	1	1	0
ML084				0	0	1	0	0	1	0	0
ML085				0	0	1	0	0	1	0	0
ML086				0	0	1	0	0	0	0	0
ML087				0	0	1	1	0	0	0	0
ML088				0	0	1	0	0	0	1	0
ML089				0	0	1	0	0	0	0	0
ML092				0	0	1	0	0	0	0	0
ML095				0	0	1	1	0	0	0	0
ML097				0	0	1	0	0	1	0	0
ML098				0	0	1	0	0	0	0	0
ML099				1	0	1	0	0	0	0	0
ML101				0	0	1	0	0	0	0	0
ML102				0	0	1	1	0	0	0	0
ML103				0	0	1	0	0	0	1	0
ML105				0	0	1	0	0	0	0	0
ML106				1	0	0	0	0	0	1	0
ML107				1	0	1	0	0	0	0	0
ML108				1	0	1	0	0	1	0	0
ML111				0	0	1	0	0	0	0	0
ML112				1	0	1	0	0	0	0	0
ML116				0	0	1	0	0	0	0	0
ML118				0	0	1	0	0	0	0	0
ML119				0	0	1	0	0	0	0	0
ML121				0	0	1	0	0	0	0	0
ML122				0	0	1	0	0	0	0	0
ML123				0	0	1	0	0	0	0	0
ML126				0	1	0	0	0	1	1	0
ML131				0	0	1	0	0	0	0	0
ML133				0	0	1	0	0	0	0	0
ML135				0	0	1	0	0	1	0	0
ML139				0	0	1	0	0	0	0	0
ML142				0	0	1	0	0	0	0	0
ML143				1	0	0	0	0	0	0	0
ML144				0	0	1	0	0	0	1	0
ML146				0	0	1	0	0	0	0	0
ML148				0	0	1	0	0	0	0	0
ML149				1	0	0	0	0	0	0	0
ML152				0	0	1	0	0	0	0	0
ML157				0	0	1	0	0	1	0	0
ML158				0	0	1	0	0	0	0	0
ML160				0	0	1	0	0	0	0	0
ML161				0	0	1	0	0	0	0	0
ML162				1	0	1	0	0	0	0	0
ML163				0	0	0	1	0	0	0	0
ML165				0	0	1	0	0	0	0	0
ML166				0	0	1	0	0	1	0	0
ML169				0	0	1	0	0	0	0	0
ML170				0	0	1	0	0	1	0	0
ML171				0	0	1	0	0	0	0	0
ML173				1	0	1	0	0	0	0	0
ML174				0	0	1	0	0	0	0	0
ML176				0	0	0	1	0	0	0	0
ML177				0	0	1	0	0	0	0	0
ML180				0	0	1	0	0	0	0	0
ML182				0	0	1	0	0	0	0	0
ML183				0	0	1	0	0	0	0	0
ML185				0	0	1	0	0	0	0	0
ML189				0	0	1	0	0	0	0	0
ML192				0	0	1	0	0	1	0	0
ML194				0	0	1	0	0	0	0	0
ML196				1	0	1	0	0	0	0	0
ML199				0	0	1	0	0	0	0	0
ML200				0	0	1	0	0	0	0	0
ML202				1	0	1	0	0	0	0	0
ML203				0	0	1	0	0	1	0	0
ML204				1	0	1	1	0	1	0	0
ML206				0	0	1	0	0	0	0	0
ML209				0	0	1	1	0	0	0	0
ML210				1	0	1	0	0	0	0	0
ML213				1	0	1	0	0	0	0	0
ML215				0	0	1	1	0	0	0	0
ML216				0	0	1	0	0	0	0	0
ML217				1	0	1	0	0	0	0	0
ML218				1	0	1	0	0	0	0	0
ML219				1	0	1	0	0	0	0	0
ML220				0	0	1	0	0	0	0	0
ML223				0	0	1	0	0	0	0	0
ML224				0	0	1	0	0	0	1	0
ML225				0	0	1	0	0	0	0	0
ML232				0	0	1	0	0	0	0	0
ML233				0	0	1	0	0	0	0	0
ML234				0	0	1	0	0	0	1	0
ML236				0	0	1	1	0	0	0	0
ML237				0	0	1	1	0	0	0	0
ML238				0	0	1	1	0	0	0	0
ML243				0	0	1	0	0	0	0	0
ML248				0	0	1	0	0	0	0	0
ML249				0	0	1	0	0	0	0	0
ML256				0	0	1	0	0	1	0	0
ML257				0	0	1	0	0	0	0	0
ML259				0	1	0	0	0	0	0	0
ML264				1	0	0	0	0	0	0	0
ML265				0	0	1	1	0	0	0	0
ML267				0	0	1	0	0	0	0	0
ML278				0	0	1	0	0	0	0	0
ML281				1	0	1	0	0	0	0	0
ML283				0	0	1	0	0	0	0	0
ML284				0	0	1	0	0	0	0	0
ML285				0	0	1	0	0	0	0	0
ML287				0	0	1	1	0	0	1	0
ML288				0	0	1	0	0	0	0	0
ML291				0	0	1	0	0	0	0	0
ML294				0	0	1	0	0	0	0	0
ML298				0	0	1	0	0	0	0	0
ML300				1	0	1	0	0	0	0	0
ML301				0	0	1	0	0	0	0	0
ML302				1	0	1	0	0	0	0	0
ML304				0	0	1	0	0	0	0	0
ML306				0	0	1	1	0	0	0	0
ML307				0	0	1	1	0	0	0	0
ML308				0	0	1	0	0	0	1	0
ML309				0	0	1	0	0	0	0	0
ML311				0	0	1	0	0	0	0	0
ML314				0	0	1	0	0	1	0	0
ML315				0	0	1	0	0	0	1	0
ML316				0	1	0	1	0	0	0	0
ML319				0	0	1	0	0	0	0	0
ML322				0	0	1	0	0	1	0	0
ML324				0	0	1	0	0	0	0	0
ML328				0	0	1	0	0	0	0	0
ML329				1	0	1	0	0	0	0	0
ML332				0	0	0	0	0	0	1	0
ML333				0	0	1	0	0	0	0	0
ML335				0	0	1	0	0	0	0	0
ML336				0	0	1	0	0	0	0	0
ML337				0	0	1	0	0	0	0	0
ML339				1	0	1	0	0	0	0	0
ML343				0	0	0	1	0	0	1	0
ML344				0	0	1	1	0	0	0	0
ML345				0	0	1	0	0	1	0	0
ML346				0	0	1	1	0	0	0	0
ML348				1	0	0	0	0	0	0	0
ML350				1	0	1	0	0	0	0	0
ML352				0	0	1	0	0	0	0	0
ML353				0	0	1	0	0	0	0	0
ML355				0	0	1	0	0	0	0	0
ML356				1	0	1	0	0	0	0	0
ML360				0	0	1	1	0	0	0	0
ML361				0	0	1	1	0	1	0	0
ML363				1	0	1	0	0	0	0	0
ML364				1	0	1	0	0	0	0	0
ML365				1	0	1	0	0	0	0	0
ML369				0	0	1	0	0	0	0	0
ML370				0	0	1	0	0	0	0	0
ML372				0	0	1	0	0	0	0	0
ML376				0	0	1	1	0	0	0	0
ML379				0	0	1	1	0	0	0	0
ML380				0	0	1	0	0	0	1	0
ML382				1	0	1	0	0	0	0	0
ML385				0	0	1	0	0	0	0	0
ML387				1	0	1	0	0	0	0	0
ML390				0	0	1	1	0	0	0	0
ML391				0	0	1	0	0	1	0	0
ML392				1	0	1	0	0	0	0	0
ML393				0	0	1	0	0	0	0	0
ML394				1	0	1	0	0	0	0	0
ML397				0	0	1	0	0	0	0	0
ML398				0	0	1	0	0	0	0	0
ML399				0	0	1	1	0	0	1	0
ML402				0	0	1	0	0	1	0	0
ML404				0	0	1	0	0	0	0	0
ML405				0	0	1	0	0	0	0	0
ML406				1	1	0	0	0	0	0	0
ML407				0	0	0	1	0	0	0	0
ML409				0	0	1	0	0	0	0	0
ML412				0	0	1	0	0	0	0	0
ML414				0	0	1	0	0	0	0	0
ML417				0	0	1	0	0	0	0	0
ML419				0	0	1	0	0	0	0	0
ML420				0	0	1	1	0	0	0	0
ML424				0	0	1	0	0	0	0	0
ML425				0	0	1	0	0	0	0	0
ML468				0	0	1	0	0	0	0	0

## Sheet: All Scores
			SGRQ					EQ5D3L
Date	Exposure	ID	Symptoms score	Activity score	Impacts score	Total score	PHQ9 total	Weighted Score	VAS
2021-06-29	7	KI176	25.2444	53.6184	10.108	27.1005	4	1	98
2021-06-03	7	KI188	0	0	0	0	0	1	98
2021-06-07	0	KI149	61.5223	19.3202	56.6573	44.9115	2	1	98
2021-06-29	0	KI150	0	0	0	0	0	1	95
2021-07-26	0	kw057	4.90573	6.21123	0	2.86174	4	0.735	70
2021-06-02	7	kw021	10.1781	0	0	1.61666	0	1	98
2021-06-14	0	KB23	26.3268	0	5.30066	6.86318	11	1	70
2021-06-02	7	kw011	0	0	0	0	2	1	95
2021-06-17	0	KR271	50.8981	36.0433	26.7022	33.5514	6	1	70
2021-06-18	0	KB025	40.852	0	10.8745	11.906	0	0.927	80
2021-06-30	0	KI236	0	0	0	0	0	1	75
2021-06-17	8	KR280	0	0	0	0	1	1	90
2021-06-14	0	KB072	7.80377	0	0	1.26568	2	0.749	50
2021-06-03	0	KI200	0	0	0	0	0	1	95
2021-07-28	7	kw055	7.59427	13.3228	0	5.51246	4	0.845	70
2021-06-15	7	KR160	10.7367	11.9428	28.9865	20.3732	0	0.637	50
2021-06-01	0	kw050	10.1781	0	0	1.69758	0	1	90
2021-06-16	0	KB028	0	0	4.1647	2.26171	0	0.868	40
2021-07-26	7	kw059	10.1781	0	0	1.61666	1	1	95
2021-06-16	8	KR285	16.2884	0	0	2.58721	0	1	80
2021-06-21	7	ML088	0	47.6966	23.6529	27.9574	0	0.918	50
2021-07-25	8	JH061	10.7367	48.2756	20.1597	28.277	0	0.918	70
2021-06-16	0	KB033	2.68855	0	0	0.427042	17	0.94	60
2021-06-01	7	kw046	7.96089	0	0	1.26449	6	0.858	60
2021-07-22	7	kw064	10.1781	0	0	1.61666	2	1	95
2021-06-02	7	kw009	13.3729	0	0	2.12412	0	1	90
2021-06-16	0	KR287	0	0	0	0	0	0.918	80
2021-06-11	0	KB048	2.68855	0	0	0.427042	0	1	65
2021-07-23	7	MH013	10.7367	53.6184	20.7148	30.1619	0	1	98
2021-06-02	0	kw008	0	0	0	0	0	1	98
2021-06-30	8	KI244	0	0	0	0	0	1	95
2021-06-21	0	KI245	0	0	0	0	0	1	95
2021-07-23	0	JH023	2.68855	0	0	0.427042	0	1	95
2021-07-06	0	KI246	7.62919	49.2184	4.60451	20.0433	0	1	95
2021-07-21	8	MH103	30.1676	23.6457	23.472	24.5938	0	0.845	80
2021-07-28	0	kw056	12.8666	5.97965	0	4.04858	0	1	98
2021-06-16	8	KB031	83.8491	63.9206	68.6184	70.1648	0	1	97
2021-07-27	7	kw052	4.90573	0	0	0.779214	1	1	95
2020-08-05	0	JH008	2.68855	0	0	0.427042	2	1	95
2021-06-30	0	KI271	0	0	0	0	0	1	95
2021-06-30	0	KR001	60.0908	65.5942	60.1272	61.9544	3	1	95
2021-06-07	0	KI065	0	0	0	0	4	0.868	50
2021-06-30	0	KR021	21.7877	0	1.89662	4.42017	0	1	90
2021-06-23	0	JH099	0	5.90522	14.7125	9.42266	3	0.808	70
2021-06-30	0	KR035	2.68855	17.8645	8.15655	10.543	0	0.74	70
2021-07-05	0	JH069	2.68855	0	0	0.427042	0	1	95
2021-07-24	8	MH076	7.80377	0	0	1.23953	0	1	90
2021-07-28	7	KR170	0	47.6884	13.0571	22.5944	0	1	100
2021-06-23	8	JH092	0	15.1245	8.45256	8.99081	0	1	94
2021-07-23	8	MH025	13.7395	0	0	2.18235	0	1	97
2021-07-13	8	MH083	12.8666	40.9892	6.55594	19.1032	0	0.95	80
2021-07-28	7	KR165	34.375	0	10.2944	10.6677	2	1	98
2021-07-22	0	MH067	0	29.2201	3.73616	11.8903	7	0.845	60
2021-06-03	0	KR033	2.68855	34.8276	8.85271	16.5826	2	0.95	90
2021-06-03	0	KI111	13.7395	0	0	2.18235	7	0.927	60
2021-06-24	0	KR045	2.68855	18.1044	8.18396	10.6372	0	1	95
2021-07-22	8	MH084	0	0	0	0	0	0.927	70
2021-07-22	7	MH089	13.5126	11.1571	8.45256	10.1631	0	0.918	80
2021-06-11	0	KI056	0	0	0	0	0	1	95
2021-07-21	7	MH099	32.2451	47.6884	37.3172	40.0604	0	1	50
2021-06-28	0	KR038	2.68855	0	0	0.427042	0	1	95
2021-06-07	0	KI062	32.2451	66.9506	50.5982	53.2344	0	1	80
2021-06-02	0	KT024	0	0	MISSING	MISSING	0	1	90
2021-06-02	0	KR036	0	MISSING	0	MISSING	0	0.817	70
2021-07-26	0	kw023	4.90573	0	0	0.779214	0	1	100
2021-07-30	0	kw033	12.8666	0	6.50112	5.33248	0	0.795	85
2021-06-04	0	KR150	0	0	0	0	0	1	90
2021-06-02	0	KT025	6.23254	6.21123	0	3.07249	0	1	96
2021-06-02	0	kw004	76.9358	0	17.9959	22.6738	2	1	70
2021-06-28	0	JH076	10.7367	0	9.23642	6.3779	0	1	70
2021-07-23	8	JH044	0	0	0	0	0	1	85
2021-06-30	0	KR022	10.7367	17.1202	MISSING	MISSING	0	1	90
2021-06-03	0	KR031	0	MISSING	0	MISSING	0	1	70
2021-06-23	0	KI123	10.7367	47.6884	21.1369	28.3872	0	0.94	60
2021-07-19	8	JH129	0	0	4.25369	2.24342	0	1	95
2021-06-09	0	KR152	2.68855	0	0	0.427042	0	1	90
2021-06-28	0	KR153	2.68855	47.4568	12.3061	22.5639	3	1	95
2021-06-28	7	KR158	21.5608	0	4.19887	5.54878	1	1	95
2021-06-24	8	JH088	13.7395	47.6884	12.4784	24.7721	0	1	99
2021-06-09	7	KI075	10.7367	23.0645	14.2027	16.0776	0	1	99
2021-06-02	7	kw005	0	0	0	0	0	0.877	60
2021-07-30	0	kw028	10.1781	0	MISSING	MISSING	0	1	95
2021-07-19	0	JH124	40.852	49.2184	25.2243	34.9591	0	1	95
2021-06-11	0	KI001	66.2792	62.0875	MISSING	MISSING	0	0.95	90
2021-06-02	0	kw006	16.1734	6.16161	1.89662	5.33523	0	0.749	8
2021-06-03	7	KI083	2.68855	0	MISSING	MISSING	0	1	95
2021-07-24	0	MH070	2.68855	0	0	0.427042	0	1	95
2021-07-05	0	JH136	0	0	0	0	0	1	95
2021-06-24	3	KR084	2.68855	0	0	0.427042	0	0.94	70
2021-06-02	7	KR113	2.68855	0	0	0.427042	0	0.808	70
2021-06-30	7	kw041	7.59427	12.5052	0	5.39903	0	1	95
2021-08-22	7	KR225	11.051	73.8566	21.3382	36.1105	0	1	97
2021-06-16	12	KB007	0	0	0	0	0	1	99
2021-06-02	0	KR127	0	35.4727	7.70158	15.7895	1	1	98
2021-07-26	0	MH130	33.5894	MISSING	6.90676	MISSING	3	1	100
2021-06-21	8	JH193	29.4169	58.1618	17.4158	32.8386	0	0.808	55
2021-06-16	7	KR092	2.68855	0	0	0.427042	0	0.845	60
2021-08-22	8	KR239	46.2038	65.5942	26.7683	41.7632	0	1	98
2021-06-30	0	kw040	0	0	0	0	0	0.845	50
2021-06-21	7	MH117	21.5084	5.90522	0	5.39626	0	1	95
2021-06-14	0	KR305	16.2884	0	8.81434	7.0462	0	0.868	80
2021-06-16	0	JH164	0	0	MISSING	MISSING	2	0.95	70
2021-06-21	8	KR242	87.7434	53.6184	42.4733	53.3689	0	1	75
2021-07-05	0	JH155	24.4064	0	11.1106	9.61869	0	1	95
2021-06-30	8	JH192	0	14.3412	4.56065	7.11552	0	0.927	80
2021-06-21	0	KR244	0	0	11.4317	6.20817	0	0.858	85
2021-07-22	8	MH105	0	0	0	0	0	0.95	40
2021-06-17	0	KR260	26.3268	59.4574	28.5438	37.8029	0	0.94	70
2021-06-06	7	KR174	0	0	0	0	0	1	85
2021-06-17	0	KR261	29.4693	0	3.89555	6.44409	0	1	95
2021-06-21	8	JH201	0	53.4943	9.83802	23.1519	0	0.785	100
2021-06-14	0	KR290	13.7395	0	35.2409	20.01	0	1	80
2021-07-26	0	MH120	38.2158	66.0822	MISSING	MISSING	0	1	90
2021-06-23	0	JH161	11.051	5.25184	8.31552	7.72281	1	1	100
2021-07-25	7	JH064	10.7367	53.6184	21.1369	30.3755	0	1	80
2021-06-21	12	JH202	11.051	0	0	1.79036	0	1	90
2021-07-22	7	MH108	0	0	0	0	0	0.95	95
2021-07-21	7	MH112	0	0	0	0	0	0.95	98
2021-06-08	0	KR309	0	0	4.60309	2.31343	0	0.95	90
2021-06-11	0	KB052	2.68855	0	0	0.427042	4	0.95	80
2021-06-30	0	KR034	7.80377	59.4574	25.3467	33.997	0	0.95	85
2021-07-21	0	MH113	55.6913	47.3245	19.5308	34.5932	4	0.873	50
2021-06-08	7	KR313	0	36.5065	4.8731	14.7052	0	0.74	70
2021-06-28	7	KR220	0	12.836	31.36	20.168	0	1	99
2021-06-07	0	KR314	21.5084	0	0	3.5491	0	1	80
2021-06-07	0	KR315	0	0	0	0	0	1	95
2021-06-07	0	KR321	4.90573	0	0	0.779214	0	1	90
2021-07-19	0	JH131	2.68855	0	4.25369	2.6315	0	0.95	80
2021-06-30	0	JH191	21.7877	29.5096	21.6302	24.297	1	0.95	85
2021-06-06	0	KR180	0	0	0	0	0	0.95	90
2021-07-01	0	KR182	0	0	0	0	1	0.95	95
2021-06-30	0	KI254	0	0	0	0	0	0.95	90
2021-06-30	0	KI261	0	0	0	0	0	0.808	80
2021-07-26	7	MH139	10.824	0	0	1.71926	0	0.795	70
2021-07-05	0	MH140	MISSING	5.97965	8.45256	MISSING	0	0.735	50
2021-07-08	0	ML001	0	0	0	0	0	1	90
2021-07-08	8	ML002	10.7367	7.49318	4.60451	6.54706	8	1	95
2021-07-02	8	ML011	0	0	0	0	0	1	95
2021-07-02	0	ML015	0	0	1.89662	1.019	0	1	95
2021-07-05	0	ML039	11.051	0	0	1.75531	0	0.785	50
2021-07-05	7	ML041	0	MISSING	0	MISSING	3	0.717	75
2021-06-23	8	ML042	5.11522	0	0	0.834235	0	0.454	50
2021-06-14	8	ML050	0	0	0	0	5	1	95
2021-06-14	0	ML054	0	0	0	0	0	0.918	70
2021-06-30	0	ML056	0	0	0	0	1	0.749	50
2021-06-30	0	ML063	0	0	0	0	5	1	90
2021-06-30	0	ML066	10.1781	0	0	1.65484	1	0.873	70
2021-06-30	7	ML072	0	0	0	0	1	0.918	90
2021-07-22	7	ML080	0	0	4.8731	2.4652	1	0.927	80
2021-07-22	7	ML084	27.1473	53.4943	MISSING	MISSING	1	1	90
2021-06-21	0	ML089	0	0	4.8731	2.4652	2	1	70
2020-08-05	7	JH003	10.7367	28.9058	16.938	19.9656	2	1	95
2021-06-29	7	ML092	0	0	4.8731	2.4652	1	1	100
2021-07-23	8	ML097	12.8666	0	0	2.0984	2	1	95
2021-07-12	7	ML102	0	0	0	0	3	1	80
2021-07-12	0	ML106	0	0	0	0	2	1	80
2021-06-18	0	ML107	10.824	0	0	1.71926	0	1	100
2021-06-04	0	ML112	10.7367	0	0	1.73596	0	1	100
2021-06-04	8	ML118	19.0992	50.9441	23.7164	32.0748	8	0.845	40
2021-06-09	0	ML126	30.1676	53.6184	24.8314	35.3308	5	0.658	70
2021-07-21	7	ML215	10.7367	6.21123	8.45256	8.06389	4	1	70
2021-07-19	7	ML217	62.5358	72.2934	48.3912	58.7462	16	0.714	40
2021-07-19	0	ML219	0	0	0	0	2	1	95
2021-07-09	0	ML224	18.6802	0	2.54509	4.12596	6	0.398	40
2021-07-11	0	ML233	0	0	0	0	2	0.785	70
2021-07-19	0	ML237	2.68855	59.4574	10.4588	25.653	9	1	95
2021-07-19	8	ML238	0	0	0	0	10	1	80
2021-06-21	8	ML243	10.1781	0	0	1.61666	2	0.95	50
2021-06-21	12	ML248	0	0	0	0	12	0.808	70
2021-07-12	7	ML099	11.051	0	0	1.75531	8	1	95

## Sheet: PHQ9 only
record_id	SEX	Age	Exposure	Current bioyears	current bioyears dichotomized	Income time (1=day, 2=week, 3=month, 4=year)	Multiplier	Household Income	Normalized income - monthly	date	phq total	smoking y/n	pack years	Pipe smoking	cigar smoking
ML248	1	25	0	0	0	1	30	10000	300000	2020-05-18	0	0		0	0
ML243	1	28	0	0	0	1	30	10000	300000	2020-06-28	0	0		0	0
ML238	0	35	7	0	0	1	30	10000	300000	2020-08-03	1	0		0	0
ML237	1	26	0	0	0	3	1	1500000	1500000	2020-08-03	1	0		0	0
ML233	1	28	0	0	0	3	1	300000	300000	2020-07-29	0	0		0	0
ML224	1	30	0	0	0	1	30	5000	150000	2020-05-27	2	1		0	0
ML215	1	20	0	0	0	1	30	3000	90000	2020-02-03	1	0		0	0
ML118	0	57	7	0	0	1	30	15000	450000	2020-09-13	0	0		0	0
ML106	1	42	7	0	0	3	1	200000	200000	2020-07-22	0	0		0	0
ML102	1	45	7	0	0	1	30	20000	600000	2020-07-22	0	0		0	0
ML097	1	60	0	0	0	1	30	30000	900000	2020-07-20	0	0		0	0
ML092	1	40	0	0	0	3	1	700000	700000	2020-07-14	0	0		0	0
ML089	1	35	0	0	0	1	30	10000	300000	2020-07-09	0	0		0	0
ML088	0	25	8	0	0	1	30	20000	600000	2020-07-09	5	0		0	0
ML084	0	35	7	0	0	1	30	10000	300000	2020-07-06	0	0		0	0
ML080	1	29	0	0	0	1	30	30000	900000	2020-07-01	0	0		0	0
ML072	1	24	8	0	0	1	30	20000	600000	2020-05-14	0	1		0	0
ML066	1	28	7	0	0	1	30	10000	300000	2020-05-11	0	1		0	0
ML063	1	29	0	0	0	3	1	600000	600000	2020-05-03	0	0		0	0
ML056	1	28	7	0	0	1	30	30000	900000	2020-04-30	1	1		0	1
ML054	0	35	0	0	0	2	4	10	40	2020-04-27	0	0		0	0
ML050	1	19	0	0	0	1	30	5000	150000	2020-04-20	0	0		0	0
ML042	1	38	0	0	0	1	30	5000	150000	2020-04-03	0	0		0	0
ML041	0	24	0	0	0	1	30	4000	120000	2020-04-02	0	0		0	0
ML039	0	19	0	0	0	1	30	10000	300000	2020-01-08	0	0		0	0
ML015	1	40	0	0	0	1	30	10000	300000	2020-01-13	0	1		0	1
ML011	1	49	0	0	0	1	30	20000	600000	2020-01-09	0	0		0	0
ML002	1	23	0	0	0	1	30	5000	150000	2020-03-02	4	0		0	1
ML001	1	35	8	0	0	1	30	20000	600000	2020-01-06	0	0		0	0
MH139	1	30	0	0	0	2	4	40000	160000	2020-02-05	1	0		0	0
MH084	1	37	8	0	0	1	30	7000	210000	2020-08-25	0	0		0	0
MH070	1	34	8	0	0	3	1	500000	500000	2020-08-06	0	0		0	0
MH025	1	25	0	0	0	3	1	150000	150000	2020-07-10	0	0		1	0
kw064	0	50	7	0	0	1	30	10000	300000	2021-05-12	0	0		0	0
kw059	1	45	7	0	0	3	1	200000	200000	2021-05-12	0	0		0	0
kw056	1	49	0	0	0	3	1	150000	150000	2021-05-12	0	0		0	0
kw055	1	41	0	0	0	3	1	400000	400000	2021-05-12	0	0		0	0
kw053	1	38	0	0	0	3	1	100000	100000	2021-05-12	0	0		0	0
kw052	1	33	0	0	0	3	1	250000	250000	2021-05-12	0	0		0	0
kw050	1	28	7	0	0	3	1	100000	100000	2021-05-12	0	1		0	0
kw046	1	29	7	0	0	3	1	300000	300000	2021-05-12	0	0		0	0
kw040	1	18	0	0	0	2	4	20000	80000	2021-05-12	0	0		0	0
kw033	1	34	0	0	0	3	1	300000	300000	2021-05-10	5	0		0	0
kw028	0	30	0	0	0	3	1	200000	200000	2021-05-10	0	0		0	0
kw023	1	35	0	0	0	3	1	300000	300000	2021-05-10	0	0		0	0
kw021	0	20	0	0	0	3	1	200000	200000	2021-05-10	0	0		0	0
kw011	1	36	7	0	0	3	1	500000	500000	2021-05-10	0	0		0	0
kw009	0	30	8	0	0	3	1	200000	200000	2021-05-10	4	0		1	0
kw008	1	24	7	0	0	3	1	200000	200000	2021-05-10	0	0		0	0
kw005	1	23	7	0	0	3	1	150000	150000	2021-05-10	0	0		0	0
kw004	1	24	12	0	0	1	30	99	2970	2021-05-10	4	0		0	0
kw001	1	32	12	0	0	3	1	200000	200000	2021-05-10	25	1		0	0
KT025	0	33	0	0	0	1	30	7000	210000	2021-04-12	1	0		0	0
KR244	1	32	7	0	0	1	30	99	2970	2021-06-15	0	0		0	0
KR170	0	22	0	0	0	3	1	50000	50000	2020-07-21	2	0		0	0
KR165	1	43	7	0	0	3	1	500000	500000	2020-06-09	2	0		0	0
KR160	1	29	8	0	0	1	30	5000	150000	2020-06-19	8	0		0	0
KR158	1	20	0	0	0	3	1	99	99	2020-09-15	2	0		0	1
KR153	1	55	0	0	0	3	1	99	99	2020-08-31	5	0		0	0
KR152	1	57	0	0	0	3	1	99	99	2020-08-27	0	0		0	0
KR150	1	21	8	0	0	3	1	800000	800000	2020-08-25	0	0		0	0
KR127	1	50	8	0	0	3	1	460000	460000	2020-03-24	0	1		0	0
KR113	1	40	8	0	0	3	1	99	99	2020-01-10	0	0		0	0
KR092	1	26	0	0	0	3	1	600000	600000	2020-03-17	0	0		0	0
KR084	1	43	8	0	0	3	1	99	99	2020-02-06	0	0		0	0
KR045	0	20	0	0	0	3	1	99	99	2020-07-30	3	0		0	0
KR038	1	47	0	0	0	3	1	200000	200000	2021-04-30	0	1		0	1
KR036	1	50	7	0	0	1	30	10000	300000	2020-08-04	0	1		0	0
KR035	0	27	0	0	0	1	30	99	2970	2020-05-07	0	0		0	0
KR034	0	30	0	0	0	1	30	99	2970	2020-05-28	7	0		0	0
KR033	1	33	0	0	0	1	30	10000	300000	2020-06-02	3	0		0	0
KR031	1	47	0	0	0	3	1	500000	500000	2020-05-14	0	0		0	0
KR022	1	20	0	0	0	1	30	99	2970	2020-03-10	6	0		0	0
KR021	1	72	0	0	0	2	4	80000	320000	2020-03-03	2	1		0	0
KR001	1	25	7	0	0	3	1	200000	200000	2020-02-11	11	1		1	0
KI271	0	38	0	0	0	1	30	5000	150000	2021-06-10	1	0		0	0
KI261	0	31	7	0	0	1	30	99	2970	2021-06-10	0	0		0	0
KI254	0	24	8	0	0	1	30	5000	150000	2021-06-10	0	0		0	0
KI246	0	25	7	0	0	3	1	200000	200000	2021-06-10	1	0		0	0
KI244	1	27	7	0	0	3	1	500000	500000	2021-06-10	0	0		0	1
KI236	1	23	7	0	0	1	30	5000	150000	2021-06-09	0	1		0	1
KI176	1	27	0	0	0	3	1	99	99	2021-06-04	1	0		0	0
KI150	0	35	0	0	0	1	30	20000	600000	2021-06-04	0	1		0	0
KI111	0	32	8	0	0	1	30	5000	150000	2021-06-02	0	0		0	0
KI083	0	26	7	0	0	3	1	200000	200000	2021-06-01	0	1		0	0
KI075	1	54	7	0	0	3	1	200000	200000	2021-06-01	2	1		0	0
KI065	1	38	7	0	0	1	30	20000	600000	2021-06-01	0	1		0	0
KI062	0	24	8	0	0	3	1	99	99	2021-06-01	12	0		0	0
KB23	1	24	7	0	0	3	1	460000	460000	2020-07-24	0	0		0	0
KB072	1	25	0	0	0	1	30	6000	180000	2020-08-20	0	0		0	0
KB052	0	27	0	0	0	1	30	20000	600000	2020-04-27	0	0		0	0
KB025	1	40	7	0	0	1	30	7000	210000	2020-07-15	0	0		0	0
JH202	1	34	0	0	0	3	1	600000	600000	2020-06-10	0	0		0	0
JH193	1	20	0	0	0	1	30	2000	60000	2020-09-16	9	0		0	0
JH191	1	51	7	0	0	1	30	5000	150000	2020-08-31	6	1		0	0
JH164	0	24	7	0	0	1	30	20000	600000	2020-07-27	0	0		0	0
JH161	1	38	0	0	0	1	30	5000	150000	2020-09-15	0	1		0	0
JH155	0	22	0	0	0	2	4	12000	48000	2020-08-18	0	0		0	0
JH136	0	32	0	0	0	1	30	3000	90000	2020-06-02	0	0		0	0
JH129	1	55	3	0	0	1	30	30000	900000	2020-07-14	0	0		0	0
JH099	1	21	0	0	0	1	30	5000	150000	2021-04-08	3	0		0	0
JH064	1	23	0	0	0	1	30	3000	90000	2020-01-20	2	0		0	0
JH044	1	40	7	0	0	1	30	20000	600000	2020-07-27	0	0		0	0
JH023	1	29	0	0	0	1	30	5000	150000	2020-04-14	0	0		0	0
JH008	1	36	7	0	0	1	30	7000	210000	2020-02-15	0	1		0	0
46	0	24	0	0	0	0	0	0	0	2021-06-01	0	0		0	0
ML219	0	19	0	5	1	1	30	5000	150000	2020-02-10	0	0		0	0
ML217	1	36	12	6	1	1	30	30000	900000	2020-02-05	2	1		0	1
ML126	0	19	0	3	1	1	30	30000	900000	2020-09-17	8	0		0	0
ML112	0	22	8	10	1	1	30	3000	90000	2020-07-27	0	0		0	0
ML099	1	33	0	10	1	1	30	3000	90000	2020-07-20	0	1		0	0
MH130	0	30	0	12	1	1	30	20000	600000	2020-03-17	0	0		0	0
MH112	0	20	0	10	1	1	30	7000	210000	2020-04-14	0	0		0	0
MH108	1	40	0	12	1	3	1	600000	600000	2020-05-12	0	0		0	0
MH105	0	28	0	16	1	1	30	15000	450000	2020-06-22	0	0		0	0
MH067	1	22	7	4	1	3	1	100000	100000	2020-07-16	0	1		1	0
MH013	0	32	0	4	1	1	30	8000	240000	2020-04-16	7	0		0	0
kw006	1	25	7	12	1	3	1	200000	200000	2021-05-10	2	0		0	0
KR315	0	32	7	16	1	1	30	99	2970	2021-07-06	0	0		0	0
KR314	1	40	0	5	1	1	30	99	2970	2021-07-05	0	0		0	0
KR309	0	29	0	15	1	1	30	99	2970	2021-07-27	0	0		0	0
KR305	0	42	0	13	1	1	30	99	2970	2021-06-04	4	0		1	0
KR290	0	66	7	1	1	3	1	50000	50000	2021-06-30	10	0		0	0
KR287	1	40	0	5	1	1	30	99	2970	2021-06-24	0	1		0	0
KR225	1	49	7	10	1	1	30	15000	450000	2021-07-01	2	1		0	1
KR180	1	27	0	10	1	1	30	20000	600000	2020-09-15	1	0		0	0
KR174	1	45	0	5	1	1	30	40000	1200000	2020-08-24	0	1		0	0
KI149	1	60	8	1	1	1	30	10000	300000	2021-06-04	4	0		0	0
KI123	0	27	0	15	1	1	30	5000	150000	2021-06-02	10	0		0	0
KI056	0	25	7	10	1	1	30	20000	600000	2021-06-01	0	0		0	0
JH192	1	39	0	2	1	3	1	1000000	1000000	2020-09-10	0	0		0	0
JH124	0	20	0	15	1	1	30	10000	300000	2020-05-05	3	0		0	0
JH092	0	29	8	18	1	1	30	1000	30000	2020-02-03	0	0		0	0
JH088	1	25	8	5	1	1	30	5000	150000	2020-02-07	0	0		0	0
JH076	1	47	0	10	1	1	30	10000	300000	2020-05-25	2	1		0	0
JH069	0	26	0	13	1	1	30	10	300	2020-04-07	0	0		0	0
JH035	0	30	8	15	1	1	30	5000	150000	2020-08-08	0	0		0	0
ML107	0	38	0	35	2	1	30	2000	60000	2020-07-22	0	0		0	0
MH140	0	33	0	20	2	2	4	20000	80000	2020-02-04	2	0		0	0
MH120	1	62	12	23	2	1	30	4000	120000	2020-01-10	6	0		0	0
MH117	1	30	0	20	2	1	30	10000	300000	2020-04-14	0	0		0	0
MH113	0	29	0	25	2	3	1	120000	120000	2020-05-07	4	0		0	0
MH103	1	43	7	20	2	3	1	100000	100000	2020-05-08	3	1		0	0
MH099	1	51	7	33	2	1	30	3000	90000	2021-06-11	2	1		0	0					0
MH089	1	30	0	22	2	1	30	10000	300000	2020-09-21	1	0		0	0					0
MH083	1	65	0	23	2	3	1	600000	600000	2020-08-12	0	1		0	0					0
MH076	0	38	0	45	2	3	1	150000	150000	2020-09-01	0	0		0	0					0
kw057	0	49	0	20	2	3	1	150000	150000	2021-05-12	1	0		0	0					0
kw041	0	55	7	30	2	3	1	300000	300000	2021-05-12	1	0		0	0					0
KT024	1	50	0	23	2	1	30	5000	150000	2021-04-12	0	0		0	0					0
KR321	0	24	8	20	2	1	30	99	2970	2021-07-13	0	0		0	0					0
KR313	0	38	7	20	2	1	30	99	2970	2021-07-27	0	0		0	0					0
KR285	1	41	0	40	2	1	30	99	2970	2021-06-01	0	0		0	0					0
KR280	1	31	8	26	2	1	30	15000	450000	2021-07-23	0	0		0	0					0
KR271	0	40	0	20	2	1	30	99	2970	2021-06-11	16	0		0	0					0
KR261	0	42	0	35	2	1	30	15000	450000	2021-07-06	0	0		1	0					0
KR260	1	44	0	20	2	1	30	3000	90000	2021-07-06	8	0		0	1					0
KR242	1	53	8	40	2	1	30	99	2970	2021-06-22	3	1		1	1					0
KR239	0	48	7	28	2	1	30	99	2970	2021-06-03	2	0		0	0					0
KR220	0	39	0	35	2	1	30	99	2970	2021-06-01	13	0		0	0					1
KR182	1	25	0	25	2	1	30	99	2970	2020-09-08	0	0		0	0					1
KI245	0	48	8	40	2	3	1	99	99	2021-06-10	0	0		0	0					1
KI200	1	43	8	25	2	1	30	20000	600000	2021-06-07	0	0		0	0					1
KI188	0	34	8	27	2	1	30	3000	90000	2021-06-07	0	0		0	0					1
KI001	1	50	7	55	2	3	1	100000	100000	2021-05-31	1	0		0	0					1
KB048	1	31	7	23	2	1	30	4000	120000	2020-05-01	2	0		0	0					1
KB033	1	38	8	25	2	1	30	3000	90000	2020-03-13	0	1		0	0					1
KB031	1	32	8	22	2	1	30	6000	180000	2020-02-07	17	1		0	0					1
KB028	1	50	8	45	2	1	30	5000	150000	2020-02-20	4	1		0	0					1
KB007	1	34	0	22	2	3	1	700000	700000	2020-01-26	0	0		0	0					1
JH201	1	49	0	49	2	1	30	5000	150000	2020-05-16	0	0		0	0					1
JH131	1	55	0	45	2	1	30	5000	150000	2020-05-16	0	0		0	0					1
JH061	0	56	0	40	2	3	1	100000	100000	2020-09-02	2	0		0	0					1
JH003	0	30	7	20	2	1	30	4000	120000	2020-03-11	4	0		0	0					1
												34		7	11					1
																				1
																				1
																				1
																				1
																				1

## Sheet: SGQR only
ID	SEX	Age	DATERANGE	Date	EXPOSUREYESNO	Income time (1=day, 2=week, 3=month, 4=year)	Multiplier	Household Income	Normalized income - monthly	Past bioyears	Past bioyears dichotomized	current bioyears	total dichotomized	total bioyears	Current bioyears dichotomized	Exposure	Symptoms score	Activity score	Impacts score	Total score	cigarettes	cigars	pipes	all smoking	smoking years
ML054	0	35	3	2020-09-02	no	2	4	10	40	0	0	0		0	0	0	0	0	0	0	0	0	0	0	0
MH084	1	37	3	2021-04-12	no	1	30	7000	210000	0	0	0		0	0	0	0	0	0	0	0	0	0	0	0
KR150	1	21	3	2020-07-14	no	3	1	800000	800000	0	0	0		0	0	0	0	0	0	0	0	0	0	0	0
kw005	1	23	3	2020-07-16	yes	3	1	150000	150000	2	1	0		2	0	7	0	0	0	0	0	0	0	0	0
kw008	1	24	2	2020-04-16	yes	3	1	200000	200000	3	1	0		3	0	8	0	0	0	0	0	0	0	0	0
KR287	1	40	1	2020-02-05	yes	1	30	99	2970	0	0	5		5	1	7	0	0	0	0	1	0	0	1	7
KR174	1	45	2	2020-04-30	yes	1	30	40000	1200000	0	0	5		5	1	8	0	0	0	0	1	0	0	1	29
kw040	1	18	3	2021-05-10	yes	2	4	20000	80000	7	1	0		7	0	12	0	0	0	0	0	0	0	0	0
MH112	0	20	2	2020-05-25	no	1	30	7000	210000	0	0	10		10	1	0	0	0	0	0	0	0	0	0	0
KR180	1	27	2	2020-04-27	yes	1	30	20000	600000	0	0	10		10	1	8	0	0	0	0	0	0	0	0	0
MH108	1	40	1	2020-02-03	yes	3	1	600000	600000	0	0	12		12	1	7	0	0	0	0	0	0	0	0	0
MH105	0	28	3	2021-07-06	yes	1	30	15000	450000	0	0	16		16	1	7	0	0	0	0	0	0	0	0	0
KR315	0	32	3	2020-09-21	yes	1	30	99	2970	0	0	16		16	1	7	0	0	0	0	0	0	0	0	0
JH136	0	32	3	2021-05-12	yes	1	30	3000	90000	17	1	0		17	0	7	0	0	0	0	0	0	0	0	0
ML050	1	19	1	2020-01-20	yes	1	30	5000	150000	20	2	0		20	0	7	0	0	0	0	0	0	0	0	0
KI254	0	24	3	2020-07-29	yes	1	30	5000	150000	20	2	0		20	0	10	0	0	0	0	0	0	0	0	0
KI236	1	23	3	2021-07-13	no	1	30	5000	150000	23	2	0		23	0	0	0	0	0	0	1	1	0	1	5
ML219	0	19	2	2020-03-17	yes	1	30	5000	150000	19	1	5		24	1	7	0	0	0	0	0	0	0	0	0
ML072	1	24	1	2020-02-15	yes	1	30	20000	600000	25	2	0		25	0	7	0	0	0	0	1	0	0	1	1
KR182	1	25	2	2020-04-20	yes	1	30	99	2970	0	0	25		25	2	8	0	0	0	0	0	0	0	0	0
KI200	1	43	3	2021-05-10	no	1	30	20000	600000	0	0	25		25	2	0	0	0	0	0	0	0	0	0	0
KR280	1	31	1	2020-01-06	yes	1	30	15000	450000	0	0	26		26	2	2	0	0	0	0	0	0	0	0	0
KB007	1	34	3	2020-07-21	no	3	1	700000	700000	4	1	22		26	2	0	0	0	0	0	0	0	0	0	0
ML248	1	25	1	2020-03-11	yes	1	30	10000	300000	27	2	0		27	0	7	0	0	0	0	0	0	0	0	0
ML056	1	28	3	2020-07-27	yes	1	30	30000	900000	28	2	0		28	0	7	0	0	0	0	1	1	0	1	22
ML233	1	28	3	2021-06-03	no	3	1	300000	300000	29	2	0		29	0	0	0	0	0	0	0	0	0	0	0
KI244	1	27	2	2020-05-18	yes	3	1	500000	500000	29	2	0		29	0	7	0	0	0	0	0	1	0	1	6
ML063	1	29	2	2020-04-14	yes	3	1	600000	600000	30	2	0		30	0	8	0	0	0	0	0	0	0	0	0
kw011	1	36	3	2021-05-12	no	3	1	500000	500000	30	2	0		30	0	0	0	0	0	0	0	0	0	0	0
KI261	0	31	1	2020-02-10	yes	1	30	99	2970	33	2	0		33	0	7	0	0	0	0	0	0	0	0	0
ML001	1	35	3	2020-08-25	no	1	30	20000	600000	35	2	0		35	0	0	0	0	0	0	0	0	0	0	0
ML102	1	45	3	2021-06-01	no	1	30	20000	600000	36	2	0		36	0	0	0	0	0	0	0	0	0	0	0
KI065	1	38	3	2021-05-12	no	1	30	20000	600000	36	2	0		36	0	0	0	0	0	0	1	0	0	1	12
KI056	0	25	3	2021-05-12	no	1	30	20000	600000	26	2	10		36	1	0	0	0	0	0	0	0	0	0	0
ML238	0	35	3	2020-09-08	yes	1	30	10000	300000	38	2	0		38	0	7	0	0	0	0	0	0	0	0	0
KI271	0	38	1	2020-02-03	yes	1	30	5000	150000	38	2	0		38	0	7	0	0	0	0	0	0	0	0	0
KI150	0	35	3	2021-05-10	yes	1	30	20000	600000	40	2	0		40	0	7	0	0	0	0	1	0	0	1	23
JH044	1	40	2	2020-05-11	yes	1	30	20000	600000	41	2	0		41	0	10	0	0	0	0	0	0	0	0	0
ML106	1	42	3	2021-07-23	yes	3	1	200000	200000	47	2	0		47	0	8	0	0	0	0	0	0	0	0	0
ML011	1	49	2	2020-03-24	yes	1	30	20000	600000	49	2	0		49	0	7	0	0	0	0	0	0	0	0	0
KI188	0	34	3	2021-05-10	yes	1	30	3000	90000	37	2	27		64	2	7	0	0	0	0	0	0	0	0	0
KI245	0	48	3	2020-08-03	yes	3	1	99	99	51	2	40		91	2	7	0	0	0	0	0	0	0	0	0
KR092	1	26	2	2020-05-16	yes	3	1	600000	600000	0	0	0		0	0	7	2.68855	0	0	0.427042	0	0	0	0	0
KR113	1	40	3	2020-08-31	yes	3	1	99	99	2	1	0		2	0	8	2.68855	0	0	0.427042	0	0	0	0	0
MH070	1	34	3	2021-05-10	yes	3	1	500000	500000	5	1	0		5	0	7	2.68855	0	0	0.427042	0	0	0	0	0
KR152	1	57	3	2020-07-09	no	3	1	99	99	5	1	0		5	0	0	2.68855	0	0	0.427042	0	0	0	0	0
KB052	0	27	3	2020-09-10	yes	1	30	20000	600000	5	1	0		5	0	7	2.68855	0	0	0.427042	0	0	0	0	0
KR038	1	47	3	2020-07-22	yes	3	1	200000	200000	15	1	0		15	0	7	2.68855	0	0	0.427042	1	1	0	1	45
KR084	1	43	1	2020-02-06	yes	3	1	99	99	20	2	0		20	0	7	2.68855	0	0	0.427042	0	0	0	0	0
JH023	1	29	2	2020-04-27	yes	1	30	5000	150000	24	2	0		24	0	8	2.68855	0	0	0.427042	0	0	0	0	0
KB033	1	38	3	2020-09-15	no	1	30	3000	90000	0	0	25		25	2	0	2.68855	0	0	0.427042	1	0	0	1	1
JH008	1	36	3	2020-09-15	no	1	30	7000	210000	36	2	0		36	0	0	2.68855	0	0	0.427042	1	0	0	1	3
JH069	0	26	2	2020-05-01	yes	1	30	10	300	27	2	13		40	1	8	2.68855	0	0	0.427042	0	0	0	0	0
KB048	1	31	2	2020-05-16	yes	1	30	4000	120000	23	2	23		46	2	7	2.68855	0	0	0.427042	0	0	0	0	0
kw052	1	33	3	2020-08-20	no	3	1	250000	250000	10	1	0		10	0	0	4.90573	0	0	0.779214	0	0	0	0	0
kw023	1	35	3	2020-06-09	no	3	1	300000	300000	30	2	0		30	0	0	4.90573	0	0	0.779214	0	0	0	0	0
KR321	0	24	3	2021-06-11	yes	1	30	99	2970	25	2	20		45	2	7	4.90573	0	0	0.779214	0	0	0	0	0
ML042	1	38	3	2021-06-01	yes	1	30	5000	150000	40	2	0		40	0	7	5.11522	0	0	0.834235	0	0	0	0	0
ML015	1	40	3	2020-08-04	no	1	30	10000	300000	41	2	0		41	0	0	0	0	1.89662	1.019	1	1	0	1	15
MH076	0	38	3	2021-05-10	yes	3	1	150000	150000	0	0	45		45	2	7	7.80377	0	0	1.23953	0	0	0	0	0
kw046	1	29	3	2021-05-10	no	3	1	300000	300000	29	2	0		29	0	0	7.96089	0	0	1.26449	0	0	0	0	0
KB072	1	25	1	2020-02-11	yes	1	30	6000	180000	10	1	0		10	0	7	7.80377	0	0	1.26568	0	0	0	0	0
kw021	0	20	3	2021-07-01	no	3	1	200000	200000	20	2	0		20	0	0	10.1781	0	0	1.61666	0	0	0	0	0
ML243	1	28	3	2020-07-06	no	1	30	10000	300000	28	2	0		28	0	0	10.1781	0	0	1.61666	0	0	0	0	0
kw059	1	45	3	2020-09-15	no	3	1	200000	200000	40	2	0		40	0	0	10.1781	0	0	1.61666	0	0	0	0	0
kw064	0	50	1	2020-02-07	yes	1	30	10000	300000	50	2	0		50	0	7	10.1781	0	0	1.61666	0	0	0	0	0
ML066	1	28	3	2021-06-01	yes	1	30	10000	300000	29	2	0		29	0	2	10.1781	0	0	1.65484	1	0	0	1	1
kw050	1	28	3	2020-07-24	yes	3	1	100000	100000	20	2	0		20	0	2	10.1781	0	0	1.69758	1	0	0	1	6
MH139	1	30	3	2020-08-27	no	2	4	40000	160000	0	0	0		0	0	0	10.824	0	0	1.71926	0	0	0	0	0
ML107	0	38	3	2021-07-06	yes	1	30	2000	60000	39	2	35		74	2	8	10.824	0	0	1.71926	0	0	0	0	0
ML112	0	22	3	2021-06-15	no	1	30	3000	90000	23	2	10		33	1	0	10.7367	0	0	1.73596	0	0	0	0	0
ML039	0	19	1	2020-01-10	yes	1	30	10000	300000	19	1	0		19	0	7	11.051	0	0	1.75531	0	0	0	0	0
ML099	1	33	3	2021-06-30	no	1	30	3000	90000	33	2	10		43	1	0	11.051	0	0	1.75531	1	0	0	1	5
JH202	1	34	3	2021-06-22	yes	3	1	600000	600000	0	0	0		0	0	8	11.051	0	0	1.79036	0	0	0	0	0
ML097	1	60	3	2020-09-13	no	1	30	30000	900000	61	2	0		61	0	0	12.8666	0	0	2.0984	0	0	0	0	0
kw009	0	30	3	2021-05-12	no	3	1	200000	200000	7	1	0		7	0	0	13.3729	0	0	2.12412	0	0	1	1	5
MH025	1	25	3	2020-07-10	no	3	1	150000	150000	0	0	0		0	0	0	13.7395	0	0	2.18235	0	0	1	1	2
KI111	0	32	3	2020-08-18	no	1	30	5000	150000	32	2	0		32	0	0	13.7395	0	0	2.18235	0	0	0	0	0
JH129	1	55	3	2021-05-12	yes	1	30	30000	900000	40	2	0		40	0	7	0	0	4.25369	2.24342	0	0	0	0	0
KB028	1	50	3	2020-06-19	no	1	30	5000	150000	0	0	45		45	2	0	0	0	4.1647	2.26171	1	0	0	1	35
KR309	0	29	2	2020-05-12	yes	1	30	99	2970	0	0	15		15	1	12	0	0	4.60309	2.31343	0	0	0	0	0
ML080	1	29	3	2021-07-27	no	1	30	30000	900000	31	2	0		31	0	0	0	0	4.8731	2.4652	0	0	0	0	0
ML089	1	35	3	2021-06-04	no	1	30	10000	300000	36	2	0		36	0	0	0	0	4.8731	2.4652	0	0	0	0	0
ML092	1	40	3	2021-06-24	no	3	1	700000	700000	40	2	0		40	0	0	0	0	4.8731	2.4652	0	0	0	0	0
KR285	1	41	1	2020-02-04	yes	1	30	99	2970	0	0	40		40	2	7	16.2884	0	0	2.58721	0	0	0	0	0
JH131	1	55	1	2020-02-20	yes	1	30	5000	150000	0	0	45		45	2	7	2.68855	0	4.25369	2.6315	0	0	0	0	0
kw057	0	49	3	2020-08-31	no	3	1	150000	150000	40	2	20		60	2	0	4.90573	6.21123	0	2.86174	0	0	0	0	0
KT025	0	33	3	2020-08-06	yes	1	30	7000	210000	0	0	0		0	0	8	6.23254	6.21123	0	3.07249	0	0	0	0	0
KR314	1	40	2	2020-04-14	yes	1	30	99	2970	0	0	5		5	1	8	21.5084	0	0	3.5491	0	0	0	0	0
kw056	1	49	3	2020-09-16	no	3	1	150000	150000	40	2	0		40	0	0	12.8666	5.97965	0	4.04858	0	0	0	0	0
ML224	1	30	3	2021-06-01	no	1	30	5000	150000	31	2	0		31	0	0	18.6802	0	2.54509	4.12596	1	0	0	1	3
KR021	1	72	3	2021-06-10	no	2	4	80000	320000	12	1	0		12	0	0	21.7877	0	1.89662	4.42017	1	0	0	1	43
kw033	1	34	1	2020-03-03	yes	3	1	300000	300000	15	1	0		15	0	7	12.8666	0	6.50112	5.33248	0	0	0	0	0
kw006	1	25	3	2020-09-01	no	3	1	200000	200000	12	1	12		24	1	0	16.1734	6.16161	1.89662	5.33523	0	0	0	0	0
MH117	1	30	3	2021-06-04	no	1	30	10000	300000	0	0	20		20	2	0	21.5084	5.90522	0	5.39626	0	0	0	0	0
kw041	0	55	3	2021-06-02	no	3	1	300000	300000	40	2	30		70	2	0	7.59427	12.5052	0	5.39903	0	0	0	0	0
kw055	1	41	3	2020-06-10	no	3	1	400000	400000	30	2	0		30	0	0	7.59427	13.3228	0	5.51246	0	0	0	0	0
KR158	1	20	3	2020-07-01	no	3	1	99	99	1	1	0		1	0	0	21.5608	0	4.19887	5.54878	0	1	0	1	1
KR244	1	32	1	2020-01-09	yes	1	30	99	2970	10	1	0		10	0	3	0	0	11.4317	6.20817	0	0	0	0	0
JH076	1	47	1	2020-03-13	yes	1	30	10000	300000	48	2	10		58	1	7	10.7367	0	9.23642	6.3779	1	0	0	1	27
KR261	0	42	2	2020-05-05	yes	1	30	15000	450000	0	0	35		35	2	8	29.4693	0	3.89555	6.44409	0	0	1	1	5
ML002	1	23	3	2021-06-10	yes	1	30	5000	150000	26	2	0		26	0	7	10.7367	7.49318	4.60451	6.54706	0	1	0	1	2
KB23	1	24	3	2021-06-01	yes	3	1	460000	460000	12	1	0		12	0	7	26.3268	0	5.30066	6.86318	0	0	0	0	0
KR305	0	42	2	2020-04-14	yes	1	30	99	2970	0	0	13		13	1	8	16.2884	0	8.81434	7.0462	0	0	1	1	1
JH192	1	39	3	2021-05-12	no	3	1	1000000	1000000	30	2	2		32	1	0	0	14.3412	4.56065	7.11552	0	0	0	0	0
JH161	1	38	3	2021-05-10	yes	1	30	5000	150000	6	1	0		6	0	7	11.051	5.25184	8.31552	7.72281	1	0	0	1	5
ML215	1	20	2	2020-05-07	yes	1	30	3000	90000	20	2	0		20	0	8	10.7367	6.21123	8.45256	8.06389	0	0	0	0	0
JH092	0	29	3	2020-08-24	no	1	30	1000	30000	28	2	18		46	1	0	0	15.1245	8.45256	8.99081	0	0	0	0	0
JH099	1	21	3	2020-08-12	yes	1	30	5000	150000	0	0	0		0	0	8	0	5.90522	14.7125	9.42266	0	0	0	0	0
JH155	0	22	3	2021-05-31	yes	2	4	12000	48000	15	1	0		15	0	2	24.4064	0	11.1106	9.61869	0	0	0	0	0
MH089	1	30	3	2021-04-12	no	1	30	10000	300000	0	0	22		22	2	0	13.5126	11.1571	8.45256	10.1631	0	0	0	0	0
KR035	0	27	3	2020-06-02	no	1	30	99	2970	6	1	0		6	0	0	2.68855	17.8645	8.15655	10.543	0	0	0	0	0
KR045	0	20	3	2020-07-22	yes	3	1	99	99	2	1	0		2	0	7	2.68855	18.1044	8.18396	10.6372	0	0	0	0	0
KR165	1	43	2	2020-05-27	yes	3	1	500000	500000	2	1	0		2	0	5	34.375	0	10.2944	10.6677	0	0	0	0	0
MH067	1	22	3	2021-05-10	no	3	1	100000	100000	0	0	4		4	1	0	0	29.2201	3.73616	11.8903	1	0	1	1	4
KB025	1	40	3	2020-09-17	no	1	30	7000	210000	30	2	0		30	0	0	40.852	0	10.8745	11.906	0	0	0	0	0
KR313	0	38	3	2020-06-22	no	1	30	99	2970	25	2	20		45	2	0	0	36.5065	4.8731	14.7052	0	0	0	0	0
KR127	1	50	3	2020-07-14	yes	3	1	460000	460000	15	1	0		15	0	7	0	35.4727	7.70158	15.7895	1	0	0	1	15
KI075	1	54	3	2021-05-12	no	3	1	200000	200000	55	2	0		55	0	0	10.7367	23.0645	14.2027	16.0776	1	0	0	1	2
KR033	1	33	3	2020-07-27	yes	1	30	10000	300000	8	1	0		8	0	7	2.68855	34.8276	8.85271	16.5826	0	0	0	0	0
MH083	1	65	3	2020-06-28	no	3	1	600000	600000	0	0	23		23	2	0	12.8666	40.9892	6.55594	19.1032	1	0	0	1	10
JH003	0	30	3	2020-06-02	yes	1	30	4000	120000	39	2	20		59	2	7	10.7367	28.9058	16.938	19.9656	0	0	0	0	0
KR290	0	66	1	2020-01-08	yes	3	1	50000	50000	0	0	1		1	1	2	13.7395	0	35.2409	20.01	0	0	0	0	0
KI246	0	25	3	2020-08-03	yes	3	1	200000	200000	28	2	0		28	0	7	7.62919	49.2184	4.60451	20.0433	0	0	0	0	0
KR220	0	39	2	2020-04-02	yes	1	30	99	2970	0	0	35		35	2	7	0	12.836	31.36	20.168	0	0	0	0	0
KR160	1	29	2	2020-05-14	yes	1	30	5000	150000	0	0	0		0	0	2	10.7367	11.9428	28.9865	20.3732	0	0	0	0	0
KR153	1	55	3	2020-07-09	no	3	1	99	99	19	1	0		19	0	0	2.68855	47.4568	12.3061	22.5639	0	0	0	0	0
KR170	0	22	2	2020-05-03	yes	3	1	50000	50000	0	0	0		0	0	8	0	47.6884	13.0571	22.5944	0	0	0	0	0
kw004	1	24	2	2020-05-07	yes	1	30	99	2970	1	1	0		1	0	8	76.9358	0	17.9959	22.6738	0	0	0	0	0
JH201	1	49	1	2020-01-26	yes	1	30	5000	150000	0	0	49		49	2	7	0	53.4943	9.83802	23.1519	0	0	0	0	0
JH191	1	51	3	2021-07-05	yes	1	30	5000	150000	51	2	0		51	0	7	21.7877	29.5096	21.6302	24.297	1	0	0	1	32
MH103	1	43	3	2021-06-07	yes	3	1	100000	100000	0	0	20		20	2	7	30.1676	23.6457	23.472	24.5938	1	0	0	1	28
JH088	1	25	1	2020-03-10	yes	1	30	5000	150000	0	0	5		5	1	7	13.7395	47.6884	12.4784	24.7721	0	0	0	0	0
ML237	1	26	3	2021-06-01	no	3	1	1500000	1500000	27	2	0		27	0	0	2.68855	59.4574	10.4588	25.653	0	0	0	0	0
KI176	1	27	3	2021-06-04	no	3	1	99	99	27	2	0		27	0	0	25.2444	53.6184	10.108	27.1005	0	0	0	0	0
ML088	0	25	3	2021-07-27	yes	1	30	20000	600000	27	2	0		27	0	8	0	47.6966	23.6529	27.9574	0	0	0	0	0
JH061	0	56	2	2020-03-17	yes	3	1	100000	100000	60	2	40		100	2	7	10.7367	48.2756	20.1597	28.277	0	0	0	0	0
KI123	0	27	3	2021-05-10	no	1	30	5000	150000	28	2	15		43	1	0	10.7367	47.6884	21.1369	28.3872	0	0	0	0	0
MH013	0	32	3	2021-04-08	no	1	30	8000	240000	0	0	4		4	1	0	10.7367	53.6184	20.7148	30.1619	0	0	0	0	0
JH064	1	23	2	2020-05-14	no	1	30	3000	90000	24	2	0		24	0	0	10.7367	53.6184	21.1369	30.3755	0	0	0	0	0
ML118	0	57	3	2020-07-20	no	1	30	15000	450000	58	2	0		58	0	0	19.0992	50.9441	23.7164	32.0748	0	0	0	0	0
JH193	1	20	3	2021-07-06	yes	1	30	2000	60000	0	0	0		0	0	7	29.4169	58.1618	17.4158	32.8386	0	0	0	0	0
KR271	0	40	2	2020-04-03	yes	1	30	99	2970	0	0	20		20	2	7	50.8981	36.0433	26.7022	33.5514	0	0	0	0	0
KR034	0	30	3	2021-06-02	yes	1	30	99	2970	4	1	0		4	0	7	7.80377	59.4574	25.3467	33.997	0	0	0	0	0
MH113	0	29	3	2021-06-07	no	3	1	120000	120000	0	0	25		25	2	0	55.6913	47.3245	19.5308	34.5932	0	0	0	0	0
JH124	0	20	3	2021-06-09	yes	1	30	10000	300000	16	1	15		31	1	1	40.852	49.2184	25.2243	34.9591	0	0	0	0	0
ML126	0	19	3	2021-06-04	yes	1	30	30000	900000	19	1	3		22	1	8	30.1676	53.6184	24.8314	35.3308	0	0	0	0	0
KR225	1	49	3	2020-07-20	yes	1	30	15000	450000	0	0	10		10	1	2	11.051	73.8566	21.3382	36.1105	1	1	0	1	22
KR260	1	44	1	2020-03-02	yes	1	30	3000	90000	15	1	20		35	2	7	26.3268	59.4574	28.5438	37.8029	0	1	0	1	5
MH099	1	51	3	2021-06-11	no	1	30	3000	90000	33	2	33		66	2	0	32.2451	47.6884	37.3172	40.0604	1	0	0	1	32
KR239	0	48	1	2020-01-13	yes	1	30	99	2970	0	0	28		28	2	7	46.2038	65.5942	26.7683	41.7632	0	0	0	0	0
KI149	1	60	2	2020-05-08	yes	1	30	10000	300000	51	2	1		52	1	8	61.5223	19.3202	56.6573	44.9115	0	0	0	0	0
KI062	0	24	1	2020-02-07	yes	3	1	99	99	22	2	0		22	0	7	32.2451	66.9506	50.5982	53.2344	0	0	0	0	0
KR242	1	53	3	2020-07-15	no	1	30	99	2970	0	0	40		40	2	0	87.7434	53.6184	42.4733	53.3689	1	1	1	1	63
ML217	1	36	3	2021-06-10	no	1	30	30000	900000	36	2	6		42	1	0	62.5358	72.2934	48.3912	58.7462	1	1	0	1	20
KR001	1	25	3	2021-06-10	yes	3	1	200000	200000	0	0	0		0	0	8	60.0908	65.5942	60.1272	61.9544	1	0	1	1	2
KB031	1	32	3	2021-06-10	yes	1	30	6000	180000	0	0	22		22	2	7	83.8491	63.9206	68.6184	70.1648	1	0	0	1	6
																					33	11	7

## Sheet: EQ5D3L
record_id	SEX	Age	Exposure yesno	Biomass exposure	Past biomass exposure years	Past biomass dichotomized	Current biomass years	current biomass dichotomized	Income time (1=day, 2=week, 3=month, 4=year)	Multiplier	Household Income	Normalized income - monthly	Date range	Date	record_id	eq6 - VAS	EQ1 - MOBILITY	EQ2 - SELF CARE	EQ3 - USUAL ACTIVITIES	EQ4 - PAIN/DISCOMFORT	EQ5 - ANXIETY/DEPRESSION	cigs	cigars	pipes	all smoking	smoking years
ML238	0	35	yes	7	38	2	0	0	1	30	10000	300000	2	2020-08-03	ML238	90	1	1	1	1	2	0	0	0	0	0
ML219	0	19	no	0	19	1	5	1	1	30	5000	150000	1	2020-02-10	ML219	90	1	1	1	1	1	0	0	0	0	0
ML126	0	19	no	0	19	1	3	1	1	30	30000	900000	2	2020-09-17	ML126	40	1	1	1	1	2	0	0	0	0	0
ML118	0	57	no	0	58	2	0	0	1	30	15000	450000	2	2020-09-13	ML118	70	1	1	1	1	2	0	0	0	0	0
ML112	0	22	yes	7	23	2	10	1	1	30	3000	90000	2	2020-07-27	ML112	60	2	1	1	1	2	0	0	0	0	0
ML107	0	38	no	0	39	2	35	2	1	30	2000	60000	2	2020-07-22	ML107	95	1	1	1	1	1	0	0	0	0	0
ML088	0	25	no	0	27	2	0	0	1	30	20000	600000	2	2020-07-09	ML088	85	2	1	1	2	2	0	0	0	0	0
ML084	0	35	no	0	35	2	0	0	1	30	10000	300000	2	2020-07-06	ML084	70	2	1	2	1	2	0	0	0	0	0
ML054	0	35	yes	8	0	0	0	0	2	4	10	40	2	2020-04-27	ML054	97	1	1	1	1	1	0	0	0	0	0
ML041	0	24	yes	7	25	2	0	0	1	30	4000	120000	2	2020-04-02	ML041	98	1	1	1	1	1	0	0	0	0	0
ML039	0	19	no	0	19	1	0	0	1	30	10000	300000	1	2020-01-08	ML039	98	1	1	1	1	1	0	0	0	0	0
MH140	0	33	no	0	0	0	20	2	2	4	20000	80000	1	2020-02-04	MH140	75	1	1	1	1	1	0	0	0	0	0
MH130	0	30	yes	7	5	1	12	1	1	30	20000	600000	2	2020-03-17	MH130	80	1	1	1	2	1	0	0	0	0	0
MH113	0	29	yes	8	0	0	25	2	3	1	120000	120000	2	2020-05-07	MH113	70	1	1	2	2	2	0	0	0	0	0
MH112	0	20	yes	8	0	0	10	1	1	30	7000	210000	2	2020-04-14	MH112	95	1	1	1	1	1	0	0	0	0	0
MH105	0	28	no	0	0	0	16	1	1	30	15000	450000	2	2020-06-22	MH105	95	1	1	1	1	1	0	0	0	0	0
MH076	0	38	no	0	0	0	45	2	3	1	150000	150000	2	2020-09-01	MH076	98	1	1	1	1	1	0	0	0	0	0
MH013	0	32	yes	8	0	0	4	1	1	30	8000	240000	2	2020-04-16	MH013	80	2	1	1	2	1	0	0	0	0	0
kw064	0	50	yes	7	50	2	0	0	1	30	10000	300000	2	2021-05-12	kw064	90	1	1	1	1	2	0	0	0	0	0
kw057	0	49	yes	7	40	2	20	2	3	1	150000	150000	2	2021-05-12	kw057	90	1	1	1	1	2	0	0	0	0	0
kw041	0	55	no	0	40	2	30	2	3	1	300000	300000	2	2021-05-12	kw041	70	2	1	1	2	2	0	0	0	0	0
kw028	0	30	yes	7	30	2	0	0	3	1	200000	200000	2	2021-05-10	kw028	100	1	1	1	1	1	0	0	0	0	0
kw021	0	20	no	0	20	2	0	0	3	1	200000	200000	2	2021-05-10	kw021	95	1	1	1	1	2	0	0	0	0	0
kw009	0	30	no	0	7	1	0	0	3	1	200000	200000	2	2021-05-10	kw009	90	1	1	1	1	1	0	0	1	1	5
KT025	0	33	no	0	0	0	0	0	1	30	7000	210000	2	2021-04-12	KT025	100	2	1	2	2	1	0	0	0	0	0
KR321	0	24	no	0	25	2	20	2	1	30	99	2970	3	2021-07-13	KR321	95	1	1	1	1	1	0	0	0	0	0
KR315	0	32	yes	7	0	0	16	1	1	30	99	2970	3	2021-07-06	KR315	80	1	1	1	1	1	0	0	0	0	0
KR313	0	38	no	0	25	2	20	2	1	30	99	2970	3	2021-07-27	KR313	80	2	1	1	1	1	0	0	0	0	0
KR309	0	29	yes	8	0	0	15	1	1	30	99	2970	3	2021-07-27	KR309	85	1	1	2	2	2	0	0	0	0	0
KR305	0	42	no	0	0	0	13	1	1	30	99	2970	3	2021-06-04	KR305	90	1	1	1	2	1	0	0	1	1	1
KR290	0	66	no	0	0	0	1	1	3	1	50000	50000	3	2021-06-30	KR290	40	3	3	3	3	3	0	0	0	0	0
KR271	0	40	yes	7	0	0	20	2	1	30	99	2970	3	2021-06-11	KR271	70	2	1	2	2	3	0	0	0	0	0
KR261	0	42	yes	7	0	0	35	2	1	30	15000	450000	3	2021-07-06	KR261	50	1	1	1	1	2	0	0	1	1	5
KR239	0	48	no	0	0	0	28	2	1	30	99	2970	3	2021-06-03	KR239	50	2	2	2	1	2	0	0	0	0	0
KR220	0	39	no	0	0	0	35	2	1	30	99	2970	2	2021-06-01	KR220	50	3	3	3	2	3	0	0	0	0	0
KR170	0	22	no	0	0	0	0	0	3	1	50000	50000	2	2020-07-21	KR170	60	1	1	2	1	1	0	0	0	0	0
KR045	0	20	yes	7	2	1	0	0	3	1	99	99	2	2020-07-30	KR045	95	1	1	1	1	1	0	0	0	0	0
KR035	0	27	yes	8	6	1	0	0	1	30	99	2970	2	2020-05-07	KR035	90	1	1	1	1	1	0	0	0	0	0
KR034	0	30	yes	2	4	1	0	0	1	30	99	2970	2	2020-05-28	KR034	60	2	1	1	1	1	0	0	0	0	0
KI271	0	38	yes	8	38	2	0	0	1	30	5000	150000	3	2021-06-10	KI271	100	1	1	1	1	1	0	0	0	0	0
KI261	0	31	no	0	33	2	0	0	1	30	99	2970	3	2021-06-10	KI261	100	1	1	1	1	1	0	0	0	0	0
KI254	0	24	no	0	20	2	0	0	1	30	5000	150000	3	2021-06-10	KI254	95	1	1	1	1	1	0	0	0	0	0
KI246	0	25	yes	7	28	2	0	0	3	1	200000	200000	3	2021-06-10	KI246	80	1	1	1	1	1	0	0	0	0	0
KI245	0	48	no	0	51	2	40	2	3	1	99	99	3	2021-06-10	KI245	80	1	1	1	1	1	0	0	0	0	0
KI188	0	34	no	0	37	2	27	2	1	30	3000	90000	3	2021-06-07	KI188	90	1	1	1	1	1	0	0	0	0	0
KI150	0	35	no	0	40	2	0	0	1	30	20000	600000	3	2021-06-04	KI150	90	1	1	1	1	1	1	0	0	1	23
KI123	0	27	yes	7	28	2	15	1	1	30	5000	150000	3	2021-06-02	KI123	70	1	1	1	2	1	0	0	0	0	0
KI111	0	32	no	0	32	2	0	0	1	30	5000	150000	3	2021-06-02	KI111	95	1	1	1	1	1	0	0	0	0	0
KI083	0	26	yes	7	28	2	0	0	3	1	200000	200000	2	2021-06-01	KI083	95	1	1	1	1	1	1	0	0	1	5
KI062	0	24	yes	7	22	2	0	0	3	1	99	99	2	2021-06-01	KI062	50	2	1	2	2	1	0	0	0	0	0
KI056	0	25	yes	2	26	2	10	1	1	30	20000	600000	2	2021-06-01	KI056	95	1	1	1	1	1	0	0	0	0	0
KB052	0	27	yes	8	5	1	0	0	1	30	20000	600000	2	2020-04-27	KB052	95	1	1	1	1	1	0	0	0	0	0
JH164	0	24	yes	7	12	1	0	0	1	30	20000	600000	2	2020-07-27	JH164	99	1	1	1	1	1	0	0	0	0	0
JH155	0	22	no	0	15	1	0	0	2	4	12000	48000	2	2020-08-18	JH155	70	1	1	2	2	2	0	0	0	0	0
JH136	0	32	no	0	17	1	0	0	1	30	3000	90000	2	2020-06-02	JH136	95	1	1	1	1	1	0	0	0	0	0
JH124	0	20	yes	8	16	1	15	1	1	30	10000	300000	2	2020-05-05	JH124	50	1	1	1	2	2	0	0	0	0	0
JH092	0	29	yes	8	28	2	18	1	1	30	1000	30000	1	2020-02-03	JH092	80	2	1	1	1	1	0	0	0	0	0
JH069	0	26	yes	7	27	2	13	1	1	30	10	300	2	2020-04-07	JH069	95	1	1	1	1	1	0	0	0	0	0
JH061	0	56	no	0	60	2	40	2	3	1	100000	100000	2	2020-09-02	JH061	50	2	1	1	2	1	0	0	0	0	0
JH035	0	30	yes	8	30	2	15	1	1	30	5000	150000	2	2020-08-08	JH035	95	1	1	1	1	1	0	0	0	0	0
JH003	0	30	yes	7	39	2	20	2	1	30	4000	120000	1	2020-03-11	JH003	60	1	1	2	2	1	0	0	0	0	0
ML248	1	25	yes	7	27	2	0	0	1	30	10000	300000	2	2020-05-18	ML248	98	1	1	1	1	1	0	0	0	0	0
ML243	1	28	no	0	28	2	0	0	1	30	10000	300000	2	2020-06-28	ML243	80	1	1	1	1	1	0	0	0	0	0
ML237	1	26	yes	7	27	2	0	0	3	1	1500000	1500000	2	2020-08-03	ML237	8	2	2	2	1	2	0	0	0	0	0
ML233	1	28	yes	10	29	2	0	0	3	1	300000	300000	2	2020-07-29	ML233	95	1	1	1	1	1	0	0	0	0	0
ML224	1	30	yes	5	31	2	0	0	1	30	5000	150000	2	2020-05-27	ML224	90	1	1	1	1	2	1	0	0	1	3
ML217	1	36	yes	12	36	2	6	1	1	30	30000	900000	1	2020-02-05	ML217	50	2	2	2	1	2	1	1	0	1	20
ML215	1	20	no	0	20	2	0	0	1	30	3000	90000	1	2020-02-03	ML215	70	1	1	1	1	1	0	0	0	0	0
ML106	1	42	yes	7	47	2	0	0	3	1	200000	200000	2	2020-07-22	ML106	90	1	1	1	1	1	0	0	0	0	0
ML102	1	45	yes	7	36	2	0	0	1	30	20000	600000	2	2020-07-22	ML102	95	1	1	1	1	1	0	0	0	0	0
ML099	1	33	yes	2	33	2	10	1	1	30	3000	90000	2	2020-07-20	ML099	70	1	1	1	1	1	1	0	0	1	5
ML097	1	60	no	0	61	2	0	0	1	30	30000	900000	2	2020-07-20	ML097	90	1	1	1	1	1	0	0	0	0	0
ML092	1	40	no	0	40	2	0	0	3	1	700000	700000	2	2020-07-14	ML092	96	1	1	1	1	1	0	0	0	0	0
ML089	1	35	no	0	36	2	0	0	1	30	10000	300000	2	2020-07-09	ML089	100	1	1	1	1	1	0	0	0	0	0
ML080	1	29	no	0	31	2	0	0	1	30	30000	900000	2	2020-07-01	ML080	90	1	1	1	1	1	0	0	0	0	0
ML072	1	24	yes	2	25	2	0	0	1	30	20000	600000	2	2020-05-14	ML072	94	1	1	1	1	1	1	0	0	1	1
ML066	1	28	yes	10	29	2	0	0	1	30	10000	300000	2	2020-05-11	ML066	95	1	1	1	1	1	1	0	0	1	1
ML063	1	29	yes	8	30	2	0	0	3	1	600000	600000	2	2020-05-03	ML063	95	1	1	1	1	1	0	0	0	0	0
ML056	1	28	yes	8	28	2	0	0	1	30	30000	900000	2	2020-04-30	ML056	95	1	1	1	1	1	1	1	0	1	22
ML050	1	19	yes	8	20	2	0	0	1	30	5000	150000	2	2020-04-20	ML050	98	1	1	1	1	1	0	0	0	0	0
ML042	1	38	yes	7	40	2	0	0	1	30	5000	150000	2	2020-04-03	ML042	98	1	1	1	1	1	0	0	0	0	0
ML015	1	40	no	0	41	2	0	0	1	30	10000	300000	1	2020-01-13	ML015	98	1	1	1	1	1	1	1	0	1	15
ML011	1	49	no	0	49	2	0	0	1	30	20000	600000	1	2020-01-09	ML011	98	1	1	1	1	1	0	0	0	0	0
ML002	1	23	no	0	26	2	0	0	1	30	5000	150000	1	2020-03-02	ML002	50	1	1	1	2	1	0	1	0	1	2
ML001	1	35	yes	8	35	2	0	0	1	30	20000	600000	1	2020-01-06	ML001	98	1	1	1	1	1	0	0	0	0	0
MH139	1	30	no	0	0	0	0	0	2	4	40000	160000	1	2020-02-05	MH139	90	1	1	1	1	1	0	0	0	0	0
MH120	1	62	yes	12	0	0	23	2	1	30	4000	120000	1	2020-01-10	MH120	70	2	1	2	2	2	0	0	0	0	0
MH117	1	30	yes	8	0	0	20	2	1	30	10000	300000	2	2020-04-14	MH117	95	1	1	1	1	1	0	0	0	0	0
MH108	1	40	yes	12	0	0	12	1	3	1	600000	600000	2	2020-05-12	MH108	90	1	1	1	1	1	0	0	0	0	0
MH103	1	43	yes	8	0	0	20	2	3	1	100000	100000	2	2020-05-08	MH103	70	1	2	2	2	2	1	0	0	1	28
MH099	1	51	no	0	33	2	33	2	1	30	3000	90000	3	2021-06-11	MH099	40	2	1	1	2	1	1	0	0	1	32
MH089	1	30	yes	7	0	0	22	2	1	30	10000	300000	2	2020-09-21	MH089	70	1	1	2	1	1	0	0	0	0	0
MH084	1	37	yes	7	0	0	0	0	1	30	7000	210000	2	2020-08-25	MH084	98	1	1	1	1	1	0	0	0	0	0
MH083	1	65	yes	8	0	0	23	2	3	1	600000	600000	2	2020-08-12	MH083	70	1	1	2	1	1	1	0	0	1	10
MH070	1	34	yes	8	5	1	0	0	3	1	500000	500000	2	2020-08-06	MH070	95	1	1	1	1	1	0	0	0	0	0
MH067	1	22	yes	7	0	0	4	1	3	1	100000	100000	2	2020-07-16	MH067	85	1	1	1	1	1	1	0	1	1	4
MH025	1	25	no	0	0	0	0	0	3	1	150000	150000	2	2020-07-10	MH025	90	1	1	1	1	1	0	0	1	1	2
kw059	1	45	yes	7	40	2	0	0	3	1	200000	200000	2	2021-05-12	kw059	95	1	1	1	1	2	0	0	0	0	0
kw056	1	49	no	0	40	2	0	0	3	1	150000	150000	2	2021-05-12	kw056	99	1	1	1	1	1	0	0	0	0	0
kw055	1	41	no	0	30	2	0	0	3	1	400000	400000	2	2021-05-12	kw055	80	1	1	2	2	2	0	0	0	0	0
kw053	1	38	no	0	30	2	0	0	3	1	100000	100000	2	2021-05-12	kw053	80	1	1	1	1	2	0	0	0	0	0
kw052	1	33	no	0	10	1	0	0	3	1	250000	250000	2	2021-05-12	kw052	80	1	1	1	1	1	0	0	0	0	0
kw050	1	28	no	0	20	2	0	0	3	1	100000	100000	2	2021-05-12	kw050	85	1	1	1	1	2	1	0	0	1	6
kw046	1	29	no	0	29	2	0	0	3	1	300000	300000	2	2021-05-12	kw046	95	1	1	1	1	1	0	0	0	0	0
kw040	1	18	no	0	7	1	0	0	2	4	20000	80000	2	2021-05-12	kw040	90	1	1	1	1	1	0	0	0	0	0
kw033	1	34	no	0	15	1	0	0	3	1	300000	300000	2	2021-05-10	kw033	50	1	1	1	1	3	0	0	0	0	0
kw023	1	35	yes	7	30	2	0	0	3	1	300000	300000	2	2021-05-10	kw023	90	1	1	1	1	2	0	0	0	0	0
kw011	1	36	yes	12	30	2	0	0	3	1	500000	500000	2	2021-05-10	kw011	90	1	1	1	1	1	0	0	0	0	0
kw008	1	24	no	0	3	1	0	0	3	1	200000	200000	2	2021-05-10	kw008	98	1	1	1	1	2	0	0	0	0	0
kw006	1	25	yes	7	12	1	12	1	3	1	200000	200000	2	2021-05-10	kw006	80	1	1	1	1	2	0	0	0	0	0
kw005	1	23	yes	7	2	1	0	0	3	1	150000	150000	2	2021-05-10	kw005	80	1	1	1	1	1	0	0	0	0	0
kw004	1	24	yes	7	1	1	0	0	1	30	99	2970	2	2021-05-10	kw004	85	1	1	1	1	2	0	0	0	0	0
kw001	1	32	no	0	6	1	0	0	3	1	200000	200000	2	2021-05-10	kw001	70	1	2	2	2	2	1	0	0	1	14
KT024	1	50	no	0	0	0	23	2	1	30	5000	150000	2	2021-04-12	KT024	95	1	1	1	1	1	0	0	0	0	0
KR314	1	40	yes	7	0	0	5	1	1	30	99	2970	3	2021-07-05	KR314	95	1	1	1	1	1	0	0	0	0	0
KR287	1	40	no	0	0	0	5	1	1	30	99	2970	3	2021-06-24	KR287	95	1	1	1	1	1	1	0	0	1	7
KR285	1	41	no	0	0	0	40	2	1	30	99	2970	2	2021-06-01	KR285	90	1	1	1	1	1	0	0	0	0	0
KR280	1	31	yes	8	0	0	26	2	1	30	15000	450000	3	2021-07-23	KR280	97	1	1	1	1	1	0	0	0	0	0
KR260	1	44	yes	8	15	1	20	2	1	30	3000	90000	3	2021-07-06	KR260	70	1	1	2	2	2	0	1	0	1	5
KR244	1	32	no	0	10	1	0	0	1	30	99	2970	3	2021-06-15	KR244	70	1	1	1	1	1	0	0	0	0	0
KR242	1	53	yes	8	0	0	40	2	1	30	99	2970	3	2021-06-22	KR242	40	2	1	3	2	2	1	1	1	1	63
KR225	1	49	no	0	0	0	10	1	1	30	15000	450000	3	2021-07-01	KR225	70	2	1	2	2	1	1	1	0	1	22
KR182	1	25	yes	7	0	0	25	2	1	30	99	2970	2	2020-09-08	KR182	95	1	1	1	1	1	0	0	0	0	0
KR180	1	27	no	0	0	0	10	1	1	30	20000	600000	2	2020-09-15	KR180	80	2	1	1	1	1	0	0	0	0	0
KR174	1	45	no	0	0	0	5	1	1	30	40000	1200000	2	2020-08-24	KR174	97	1	1	1	1	1	1	0	0	1	29
KR165	1	43	no	0	2	1	0	0	3	1	500000	500000	2	2020-06-09	KR165	80	1	1	1	2	1	0	0	0	0	0
KR160	1	29	no	0	0	0	0	0	1	30	5000	150000	2	2020-06-19	KR160	50	1	1	1	1	1	0	0	0	0	0
KR158	1	20	no	0	1	1	0	0	3	1	99	99	2	2020-09-15	KR158	75	1	1	1	1	1	0	1	0	1	1
KR153	1	55	yes	8	19	1	0	0	3	1	99	99	2	2020-08-31	KR153	60	2	1	1	2	1	0	0	0	0	0
KR152	1	57	no	0	5	1	0	0	3	1	99	99	2	2020-08-27	KR152	100	1	1	1	1	1	0	0	0	0	0
KR150	1	21	no	0	0	0	0	0	3	1	800000	800000	2	2020-08-25	KR150	99	1	1	1	1	1	0	0	0	0	0
KR127	1	50	yes	7	15	1	0	0	3	1	460000	460000	2	2020-03-24	KR127	65	1	1	1	1	1	1	0	0	1	15
KR113	1	40	yes	8	2	1	0	0	3	1	99	99	1	2020-01-10	KR113	95	1	1	1	1	1	0	0	0	0	0
KR092	1	26	yes	7	0	0	0	0	3	1	600000	600000	2	2020-03-17	KR092	90	1	1	1	1	1	0	0	0	0	0
KR084	1	43	yes	8	20	2	0	0	3	1	99	99	1	2020-02-06	KR084	95	1	1	1	1	1	0	0	0	0	0
KR038	1	47	yes	7	15	1	0	0	3	1	200000	200000	2	2021-04-30	KR038	80	1	1	1	1	1	1	1	0	1	45
KR036	1	50	no	0	10	1	0	0	1	30	10000	300000	2	2020-08-04	KR036	95	1	1	1	1	1	1	0	0	1	34
KR033	1	33	yes	7	8	1	0	0	1	30	10000	300000	2	2020-06-02	KR033	70	2	1	1	1	1	0	0	0	0	0
KR031	1	47	no	0	7	1	0	0	3	1	500000	500000	2	2020-05-14	KR031	100	1	1	1	1	1	0	0	0	0	0
KR022	1	20	no	0	2	1	0	0	1	30	99	2970	1	2020-03-10	KR022	60	1	1	2	1	1	0	0	0	0	0
KR021	1	72	no	0	12	1	0	0	2	4	80000	320000	1	2020-03-03	KR021	70	1	1	1	2	1	1	0	0	1	43
KR001	1	25	yes	7	0	0	0	0	3	1	200000	200000	1	2020-02-11	KR001	40	1	1	1	2	2	1	0	1	1	2
KI244	1	27	yes	7	29	2	0	0	3	1	500000	500000	3	2021-06-10	KI244	100	1	1	1	1	1	0	1	0	1	6
KI236	1	23	yes	1	23	2	0	0	1	30	5000	150000	3	2021-06-09	KI236	95	1	1	1	1	1	1	1	0	1	5
KI200	1	43	yes	7	0	0	25	2	1	30	20000	600000	3	2021-06-07	KI200	70	1	1	1	1	1	0	0	0	0	0
KI176	1	27	no	0	27	2	0	0	3	1	99	99	3	2021-06-04	KI176	80	2	1	1	1	1	0	0	0	0	0
KI149	1	60	yes	8	51	2	1	1	1	30	10000	300000	3	2021-06-04	KI149	70	1	1	1	1	3	0	0	0	0	0
KI075	1	54	no	0	55	2	0	0	3	1	200000	200000	2	2021-06-01	KI075	75	2	2	2	2	1	1	0	0	1	2
KI065	1	38	no	0	36	2	0	0	1	30	20000	600000	2	2021-06-01	KI065	95	1	1	1	1	1	1	0	0	1	12
KI001	1	50	yes	2	0	0	55	2	3	1	100000	100000	2	2021-05-31	KI001	50	2	1	2	2	2	0	0	0	0	0
KB23	1	24	yes	2	12	1	0	0	3	1	460000	460000	2	2020-07-24	KB23	95	1	1	1	1	1	0	0	0	0	0
KB072	1	25	no	0	10	1	0	0	1	30	6000	180000	2	2020-08-20	KB072	95	1	1	1	1	1	0	0	0	0	0
KB048	1	31	yes	8	23	2	23	2	1	30	4000	120000	2	2020-05-01	KB048	95	1	1	1	1	1	0	0	0	0	0
KB033	1	38	yes	8	0	0	25	2	1	30	3000	90000	1	2020-03-13	KB033	95	1	1	1	1	1	1	0	0	1	1
KB031	1	32	yes	8	0	0	22	2	1	30	6000	180000	1	2020-02-07	KB031	50	2	1	3	2	3	1	0	0	1	6
KB028	1	50	yes	8	0	0	45	2	1	30	5000	150000	1	2020-02-20	KB028	80	1	1	1	1	1	1	0	0	1	35
KB025	1	40	no	0	30	2	0	0	1	30	7000	210000	2	2020-07-15	KB025	70	1	1	1	1	1	0	0	0	0	0
KB007	1	34	no	0	4	1	22	2	3	1	700000	700000	1	2020-01-26	KB007	95	1	1	1	1	1	0	0	0	0	0
JH202	1	34	no	0	0	0	0	0	3	1	600000	600000	2	2020-06-10	JH202	95	1	1	1	1	1	0	0	0	0	0
JH201	1	49	yes	7	0	0	49	2	1	30	5000	150000	2	2020-05-16	JH201	97	1	1	1	1	1	0	0	0	0	0
JH193	1	20	no	0	0	0	0	0	1	30	2000	60000	2	2020-09-16	JH193	85	1	1	2	2	1	0	0	0	0	0
JH192	1	39	yes	7	30	2	2	1	3	1	1000000	1000000	2	2020-09-10	JH192	80	1	1	1	2	2	0	0	0	0	0
JH191	1	51	no	0	51	2	0	0	1	30	5000	150000	2	2020-08-31	JH191	55	1	1	2	2	2	1	0	0	1	32
JH161	1	38	no	0	6	1	0	0	1	30	5000	150000	2	2020-09-15	JH161	95	1	1	1	1	1	1	0	0	1	5
JH131	1	55	yes	7	0	0	45	2	1	30	5000	150000	2	2020-05-16	JH131	80	1	1	1	1	2	0	0	0	0	0
JH129	1	55	yes	7	40	2	0	0	1	30	30000	900000	2	2020-07-14	JH129	70	1	1	1	1	1	0	0	0	0	0
JH099	1	21	no	0	0	0	0	0	1	30	5000	150000	2	2021-04-08	JH099	85	1	1	1	1	1	0	0	0	0	0
JH088	1	25	yes	8	0	0	5	1	1	30	5000	150000	1	2020-02-07	JH088	70	2	1	1	2	1	0	0	0	0	0
JH076	1	47	no	0	48	2	10	1	1	30	10000	300000	2	2020-05-25	JH076	60	2	1	1	2	1	1	0	0	1	27
JH064	1	23	no	0	24	2	0	0	1	30	3000	90000	1	2020-01-20	JH064	70	1	1	1	1	1	0	0	0	0	0
JH044	1	40	yes	7	41	2	0	0	1	30	20000	600000	2	2020-07-27	JH044	99	1	1	1	1	1	0	0	0	0	0
JH023	1	29	yes	8	24	2	0	0	1	30	5000	150000	2	2020-04-14	JH023	95	1	1	1	1	1	0	0	0	0	0
JH008	1	36	yes	7	36	2	0	0	1	30	7000	210000	1	2020-02-15	JH008	95	1	1	1	1	1	1	0	0	1	3
																						34	11	7

## Sheet: SGRQ Blank Template
ID	1a	1b	1c	1d	1e	2a	2b	2c	2d	2e	3a	3b	3c	3d	3e	4a	4b	4c	4d	4e	5a	5b	5c	5d	5e	6a	6b	6c	6d	7a	7b	7c	7d	7e	8	9a	9b	9c	9d	10a	10b	10c	11a	11b	11c	11d	11e	11f	11g
[truncated: 49 more columns]
